# Supplementary material for: Low free 25-hydroxyvitamin D and high vitamin D binding protein and parathyroid hormone in obese Caucasians. A complex association with bone?
Source: PLoS One. 2018 Feb 28;13(2):e0192596. doi: 10.1371/journal.pone.0192596 (PMC5831036; doi:10.1371/journal.pone.0192596)
Supplement: S1 Table — (XLSX) [file pone.0192596.s001.xlsx]

## Sheet: DATA
Gender	Age (years)	Height (m)	Weight (kg)	BMI (kg/m2)	DBP(mg/L)	25(OH)D (nmol/L)	25(OH)DFree (pmol/L)	25(OH)DBio (nmol/L)	PINP (ng/ml)	CTX (ng/ml)	PTH (ng/L)	osteocalcin (ng/ml)	Distal Radius TraD (mg/cm3)	Distal Radius CSI	Radial shaft CorD (mg/cm3)	Radial shaft CSI	Distal tibia TraDen (mg/cm3)	Distal tibia CSI	Tibial shaft CorD (mg/cm3)	Tibial shaft CSI	Vitamin D intake from food and supplements (µg/day)	Calcium intake from food and supplements(mg/day)	Long-term use of corticosteroids	Holidays in sunny locations during 2009-2010 1=yes, 0=no	Number of solarium visits during 2008-2010	Physical activity min/week	Smoking (pack years)	History of eating disorder
0	40	1.67	51.4	18.54	421.114	79.9423	14.8	5.7	34.9181	0.43983	41.6	10.16	152.6	0.227366	1140.3	0.791232	162.8	0.2	1093.5	0.75	63.89	850.54	0	0	0	450	0	0
0	37	1.58	46.6	18.67	563.495	61.2596	8.6	3.2	32.7581	0.533919	60.2	9.85	177.1	0.249899	1219.1	0.934266	190.1	0.22	1179.9	0.87	24.67	1623.86	0	0	20	420	0	0
0	42	1.63	49.7	18.71	252.153	49.7433	14.5	6	66.1063	0.459625	29.4	10.37	153.6	0.292131	1134.4	0.881764	196.6	0.21	1115	0.84	7.72	1078.71	0	0	0	30	0	0
0	44	1.67	52.5	18.94	236.661	38.9138	12.2	4.3	35.1736	0.586405	50.9	9.17	165.7	0.247126	1152.3	0.929252	193.5	0.19	1096.1	0.75	10.94	1212.85	0	0	0	120	0	0
0	41	1.73	56.7	18.94	.	76.5366	.	.	28.9381	0.425816	43.7	11.6	190.1	0.250836	1144.4	0.79569	220.7	0.15	1124	0.8	10.34	1267.07	0	0	1	90	0	0
0	38	1.75	58.4	19.07	295.01	22.2078	5.6	2.3	62.464	0.431246	42.1	9.5	137.9	0.16962	1096.8	0.805634	184.6	0.15	1084.9	0.7	2.58	472.5	0	0	6	600	3.75	0
0	43	1.66	52.9	19.15	309.342	58.242	14.3	5.5	39.9264	0.160619	46.9	4.86	178.8	0.211485	1127.5	0.846235	234.4	0.17	1132.4	0.77	12.57	681.91	0	0	0	165	23	0
0	42	1.72	56.8	19.2	.	75.1732	.	.	64.1164	0.638149	44	8.42	195.9	0.247232	1107.1	0.86	198.8	0.17	1111.9	0.77	16.66	1107.44	0	0	0	105	0	0
0	45	1.69	54.7	19.27	384.119	62.3498	12.4	5.3	26.0757	0.350905	21	5.98	175.4	0.182109	1116.6	0.870868	183	0.14	1123.3	0.74	33.28	1385.08	0	0	0	135	0	0
0	43	1.74	58.6	19.36	281.245	67.3055	18	7.1	20.0016	0.180964	36.5	4.01	237.4	0.232019	1200.5	0.866024	220	0.16	1114.1	0.72	23.86	996.51	0	1	0	941.25	0	0
0	42	1.59	50	19.78	429.126	67.3355	12.2	4.9	47.7591	0.454384	82.3	8.44	140.1	0.188848	1170.3	0.875676	165.3	0.12	1114.2	0.68	19.43	975.58	0	0	15	200	8	0
0	39	1.73	59.3	19.81	372.981	58.6156	12.1	4.8	64.7945	0.497552	33.9	17.94	139.4	0.223371	1128.8	0.772951	173.8	0.16	1097.6	0.71	4.04	335.06	0	0	0	180	0	0
0	39	1.64	53.3	19.82	357.93	33.7394	7.2	2.8	69.9769	0.628145	60.5	14.88	145.1	0.224168	1117.5	0.89125	165.2	0.16	1081.9	0.79	5.42	1424.37	0	0	0	1050	5.625	0
0	46	1.69	56.4	19.86	303.119	53.5324	13.4	5	56.16	0.262663	52.7	6.36	166.7	0.233	1179.9	0.885714	211.9	0.19	1149.9	0.79	16.4	1639.03	0	0	0	165	0	0
0	39	1.63	52.5	19.88	.	82.3902	.	.	23.4636	0.103547	28.5	6.28	227.9	0.326448	1124.5	0.923928	232.6	0.32	1131.2	0.84	18.11	2096.67	0	0	0	37.5	0.125	0
0	39	1.78	63.2	19.95	374.7	69.9371	14.4	5.7	38.7257	0.599808	34	6.73	205.4	0.281838	1103.7	0.856031	234.8	0.26	1037.1	0.83	13.52	1057.1	0	0	10	300	4.5	0
0	40	1.69	57.3	20.06	323.127	55.6083	13.1	5.1	31.5599	0.340315	60.7	8.09	167.1	0.238735	1150.4	0.864472	138.8	0.29	1152.6	0.76	8.59	796.59	0	0	0	177.5	0	0
0	39	1.68	56.9	20.16	368.334	33.6169	7	2.7	32.411	0.220053	45.5	6.11	231.6	0.313443	1155.7	0.870647	243.6	0.26	1122.6	0.84	14.53	1785.6	0	0	0	720	0	0
0	41	1.66	55.3	20.19	341.131	88.4884	19.7	8.3	53.7148	0.828348	49.3	9.83	199.5	0.334902	1176.5	0.918421	228.3	0.24	1131.4	0.87	23.64	744.45	0	0	0	217.5	0	0
0	44	1.69	58.1	20.27	.	51.3606	.	.	31.2704	0.37379	56.3	7.03	179.7	0.268895	1144.1	0.868263	187.8	0.16	1010.2	0.75	5.55	389.99	0	1	0	80	0.625	0
0	41	1.7	58.3	20.29	303.042	40.7282	10.1	4.1	29.8595	0.171151	29.6	4.76	205.2	0.189086	1150.5	0.760563	242.5	0.16	1067.2	0.73	8.04	1267.8	0	0	0	275	0	0
0	45	1.66	55.7	20.34	574.936	50.4394	6.9	2.9	27.7312	0.408852	66.4	7.48	158	0.300778	1127.6	0.90481	158.7	0.18	1131	0.82	8.75	1057.15	0	0	0	210	0	0
0	44	1.62	53.4	20.35	273.489	59.1752	16.2	6.3	26.7812	0.282106	30.5	6.41	175.2	0.18682	1130.9	0.853458	197.3	0.2	1106.7	0.81	4.19	772.47	0	0	0	574	2.5	0
0	41	1.63	54.1	20.36	251.685	50.9528	15	5.8	35.1246	0.536644	22.4	.	214.7	0.285714	1100.2	0.925968	199.8	0.16	1136.1	0.84	13.21	1784.86	0	0	0	630	2.8125	0
0	42	1.56	49.7	20.42	.	63.6539	.	.	30.9081	0.218512	34.1	7.7	187.3	0.254144	1148.1	0.855263	199.2	0.2	1120.4	0.81	11.62	181.18	0	1	10	450	8.3125	0
0	42	1.68	58	20.55	275.72	37.672	10.2	4	40.6006	0.383279	63.6	11.77	190.7	0.256716	1158.9	0.930488	228.7	0.19	1122.8	0.82	18.97	1298.78	0	0	0	120	0	0
0	39	1.72	60.5	20.57	364.539	108.437	22.8	9.9	23.3283	0.208784	45.8	4.87	202.1	0.169927	1091	0.740938	216.6	0.14	1055.6	0.69	6.85	1060.91	0	1	0	0	0	0
0	43	1.65	56	20.57	319.994	59.4608	14	5.8	46.6826	0.540828	68	10.2	182.3	0.199672	1148.2	0.891765	204.5	0.19	1118.9	0.79	38.54	1795.27	1	0	10	280	0	1
0	43	1.68	58.2	20.62	319.509	46.1844	11	4.1	30.0796	0.352404	42.9	7.02	176.6	0.174854	1161.7	0.834254	167.8	0.15	1100.2	0.78	9.78	1169.04	0	1	0	135	3	0
0	44	1.65	56.2	20.64	250.593	57.7481	17.1	6.5	24.4047	0.177308	47.7	4.47	234.8	0.285264	1173.1	0.929032	267.1	0.34	1140	0.89	22.19	2320.59	0	0	0	334	2.7	0
0	43	1.52	47.8	20.69	315.288	57.6417	13.9	5.4	47.7745	0.710665	119	11.09	235.1	0.279531	1068	0.826652	257.6	0.19	1073.7	0.79	7.11	1131.61	0	0	0	300	0	0
0	42	1.67	57.8	20.73	238.056	53.9567	16.7	6.5	59.5142	0.580802	32.4	7.99	174.6	0.18612	1155.6	0.903846	187.2	0.17	1109.2	0.76	13.44	954.01	0	0	4	108.5	0	0
0	37	1.66	57.2	20.76	279.538	33.5515	8.9	3.7	31.2747	0.548079	70.8	8.87	225.4	0.292624	1168.7	0.923529	211.2	0.22	1162.2	0.84	2.79	535.29	0	0	0	165	0	0
0	46	1.61	53.8	20.76	353.366	95.8796	20.9	8	21.3197	0.278149	63.3	.	248.5	0.268908	1150.7	0.851293	220	0.26	1125.7	0.82	10.68	1264.68	0	1	0	.	.	.
0	46	1.66	56.9	20.77	377.128	66.8748	13.7	5	29.8762	0.493568	56.4	5.33	136.2	0.208103	1108.4	0.798182	172.9	0.17	1130.6	0.79	33.43	2040.83	0	0	0	200	0	0
0	42	1.71	60.8	20.79	320.701	48.8228	11.7	4	41.2289	0.472003	34.3	6.69	184.5	0.215478	1148.9	0.873737	167.9	0.15	1095.9	0.74	15.41	904.82	0	1	0	85	0	0
0	38	1.72	61.6	20.82	340.188	48.3851	10.8	4.5	63.2693	0.317405	31.6	8.03	245.5	0.269421	1099.2	0.895833	260.3	0.31	1107.3	0.86	9.14	936.56	0	0	0	1215	0	0
0	44	1.68	59	20.9	436.041	17.693	3.1	1.3	26.1046	0.302479	51.7	4.76	222.4	0.337546	1152.6	0.884575	247	0.22	1121.2	0.75	7.11	3769.12	0	0	0	45	23	0
0	45	1.6	53.6	20.94	348.026	49.0608	10.8	4.1	32.8515	0.406139	72.1	5.38	209.9	0.279796	1222.7	0.909742	216.2	0.2	1105.2	0.77	3.38	876.54	0	0	0	150	29	0
0	39	1.65	56.7	20.95	309.258	75.9763	18.6	7.4	53.292	0.474334	43.7	12.22	231.1	0.310675	1144.5	0.851613	240.1	0.32	1064.5	0.83	42.59	1055.69	0	0	0	45	0	0
0	40	1.61	54.1	21	428.866	48.8288	8.8	3.5	50.1475	0.577099	46.2	9.46	212.2	0.334042	1165.3	0.887437	227.2	0.28	1141.2	0.81	14.94	1122.75	0	0	0	255	0	0
0	43	1.58	52.1	21	.	43.517	.	.	14.6692	0.125682	56	4.11	177.8	0.313466	1186.4	0.960171	258.4	0.27	1138	0.86	9.83	611.68	0	0	0	225	0	1
0	39	1.74	63.2	21	.	39.4679	.	.	33.6079	0.300982	39.4	7.18	174.9	0.204031	1128.6	0.884658	196.5	0.16	1081.7	0.79	3.92	557.19	0	0	0	180	1.5	0
0	43	1.82	69.4	21.07	245.115	60.5186	18.4	6.7	45.6305	0.462877	90.2	12.12	154.1	0.180542	1142.9	0.736913	171.1	0.11	1096.2	0.68	11.96	866.12	1	0	0	235	0	0
0	40	1.78	66.5	21.11	280.672	55.9009	14.8	6.2	24.3	0.198336	46.6	7.49	147.9	0.16765	1144.5	0.884158	204.8	0.14	1145.7	0.81	20.29	1087.96	0	0	2	160	0	0
0	42	1.65	57.5	21.12	.	77.7585	.	.	17.0507	0.23735	59.7	5.73	155.1	0.185858	1122	0.828415	174.3	0.12	1099.5	0.75	21.08	1305.98	0	0	0	435	0	0
0	38	1.66	57.9	21.14	254.182	60.7435	17.8	6.7	26.2626	0.209891	29.3	4.26	196.9	0.293482	1145.4	0.897647	196	0.27	1129.9	0.81	27.3	2643.46	0	0	0	1470	0	0
0	38	1.66	58.4	21.19	610.479	73.239	9.5	3.8	39.265	0.439248	48	14.69	138.4	0.164443	1145	0.848128	186.4	0.15	1115.4	0.79	14.82	1741.86	0	0	0	307.5	0	0
0	45	1.69	60.7	21.25	.	32.4238	.	.	24.4161	0.342442	127	5.56	174.7	0.220758	1134.3	0.890566	184	0.22	1099.8	0.8	13.57	1482.94	1	0	0	625	0	0
0	43	1.71	61.8	21.26	.	43.7813	.	.	39.5278	0.585333	33.3	8.5	181.3	0.210526	.	.	213.3	0.2	1112.4	0.74	11.22	1322.95	0	0	0	137.5	0	0
0	37	1.71	62.3	21.31	.	77.0838	.	.	20.9694	0.197181	32.8	8.31	178.1	0.290446	1159.2	0.910714	208.2	0.18	1093.6	0.83	15.39	1521.01	0	0	0	240	0	0
0	42	1.67	59.5	21.33	279.85	47.5278	12.6	5.4	21.6218	0.379986	57.1	6.94	178.9	0.248212	1180.3	0.863636	200.1	0.19	1099.4	0.79	12.68	2053.83	0	0	0	0	0	0
0	40	1.67	59.2	21.35	322.965	29.5794	7	2.5	30.6076	0.382746	37.1	6.1	197	0.25524	1119.1	0.831313	.	.	.	.	12.56	445.54	1	0	0	0	0	0
0	42	1.6	54.8	21.41	384.253	64.1808	12.8	5.5	41.3571	0.396644	41.7	6.9	249	0.352	1172	0.973054	268.9	0.47	1140.4	0.89	12.39	1093.66	0	0	0	347.5	0	0
0	46	1.59	54.2	21.44	343.952	91.3966	20.4	8	22.8338	0.166438	60.9	4.8	191.3	0.237024	1159.2	0.850207	199.1	0.2	1099.8	0.78	61.51	919.46	1	0	0	85.31	0	0
0	45	1.65	58.4	21.45	448.865	75.0532	13.1	4.9	27.6059	0.161677	47.5	8.16	174.8	0.239903	1119.2	0.835616	227.2	0.14	1095.6	0.72	26.75	2288.16	0	1	0	330	3.6	0
0	46	1.64	57.8	21.49	311.304	61.7364	15.1	5.5	47.2724	0.515196	57.6	10.25	185	0.258739	1119.6	0.875527	184.6	0.25	1124.6	0.81	20.8	1342.02	0	0	0	177.5	0	0
0	44	1.71	62.9	21.51	511.649	95.1708	14.6	6	20.0161	0.342297	68.7	6.22	199.4	0.203754	1130.3	0.889822	208.7	0.16	1105.1	0.86	16.92	728.94	0	0	0	290	0	0
0	37	1.58	53.7	21.51	352.008	58.4502	12.7	4.9	23.4926	0.220872	43.3	10.04	.	.	1146.7	0.913548	150.6	0.22	1153.3	0.87	14.09	708.92	0	0	0	155	0	0
0	40	1.68	60.7	21.51	.	61.3429	.	.	17.7841	0.14442	72.9	4.39	218.2	0.251074	1206	0.917791	229.9	0.27	1152.2	0.82	6.39	1188.96	0	0	0	120	0	0
0	46	1.6	55.1	21.52	280.675	64.2296	17.3	6.2	32.3406	0.294415	55.5	9.19	209.9	0.260898	1137.9	0.845041	198.4	0.22	1119.5	0.79	14.95	1217.36	0	0	5	292.5	0.7	1
0	37	1.62	56.5	21.53	335.588	100.286	22.7	9.6	41.5079	0.503918	115	6.63	199.5	0.232796	1135.1	0.846927	175.5	0.55	1068.1	0.8	19.77	851.41	1	0	0	367.5	0	0
0	44	1.57	53.1	21.54	289.978	67.0126	17.4	6.7	35.135	0.248389	25.8	5.67	215.8	0.271429	1061.9	0.901523	214.7	0.25	1128.5	0.81	12.86	1373.4	0	0	0	530	21	0
0	41	1.68	61.2	21.68	623.119	28.1226	3.6	1.4	43.0487	0.553774	78.2	8.25	238.8	0.358621	1119.4	0.918153	230.8	0.29	1159.5	0.86	6.2	723.77	0	1	0	107.5	0	0
0	40	1.7	62.7	21.7	267.401	77.3629	21.5	8.9	54.9341	0.666373	33.6	10.44	195.8	0.27259	1169.9	0.886476	225.5	0.23	1132.7	0.83	33.66	1806.11	1	0	10	285	5	0
0	42	1.63	57.3	21.7	514.815	59.0982	9	3.7	26.6361	0.331806	47.7	7.19	164.1	0.23748	1179.4	0.87551	205.1	0.22	1136.4	0.77	3.98	676.65	0	1	0	307.5	0	0
0	45	1.61	56.4	21.76	333.104	81.4734	18.7	7.3	55.506	0.455694	73.2	12.08	158.1	0.220564	1170.6	0.918182	206.7	0.19	1131.1	0.78	3.81	1218.1	0	1	0	200	0.6	0
0	45	1.73	65.2	21.78	498.231	34.6926	5.4	2.1	16.9333	0.155475	46.3	5.35	159.1	0.202223	1124.5	0.755609	164.9	0.15	1124.3	0.79	9.57	1096.07	1	0	0	60	0	0
0	44	1.63	57.5	21.78	479.94	55.1378	8.9	3.8	28.092	0.3104	40.1	5.03	158.3	0.217447	1190.2	0.933333	208	0.19	1108.1	0.84	16.95	1227.13	1	0	0	225	28	0
0	43	1.72	64.5	21.8	344.362	52.3065	11.6	4.3	27.3044	0.223522	15.7	7.94	228.3	0.220762	1128	0.794473	242.6	0.2	1091.1	0.76	14.18	951.43	0	0	0	360	0	0
0	41	1.67	60.6	21.86	630.038	44.4344	5.6	1.9	26.5597	0.281865	104	5.61	152.3	0.237635	1144.5	0.897172	165.5	0.19	1116.3	0.77	8.24	1298.16	0	0	0	90	0	0
0	39	1.7	62.8	21.86	516.075	89.2437	13.7	4.7	26.7567	0.375436	61.9	7.36	192.7	0.160729	1143.4	0.775428	259.3	0.19	1106.1	0.84	45.89	658.06	0	0	9	712.5	0	0
0	44	1.64	58.9	21.9	261.526	60.782	17.2	7.1	39.202	0.305956	37.8	10.36	213.6	0.277168	1149.5	0.912854	233.8	0.2	1106.8	0.78	22.71	1364.76	0	0	0	265	0	0
0	41	1.71	63.7	21.91	.	73.8414	.	.	36.3924	0.73587	47.8	9.86	174.8	0.240368	1140.2	0.874082	213.3	0.2	1103.8	0.76	53.47	2146.74	1	0	0	154	0.525	1
0	42	1.73	65.4	21.98	298.848	78.0415	19.7	7.8	51.4041	0.566238	39.8	10.14	217.6	0.325275	1169.8	0.877127	207.1	0.21	1130.7	0.86	27.16	2570.05	0	1	10	75	1.3	0
0	43	1.63	58.4	21.98	292.484	49.4829	12.7	5.1	32.4018	0.420774	40	9.11	217.6	0.258455	1104.7	0.853476	238.4	0.25	1125.7	0.83	7.35	1144.67	0	1	0	462	0	0
0	39	1.64	58.8	22	380.985	41.8739	8.4	3.3	28.5779	0.246943	68.8	5.57	214.8	0.235068	1096.5	0.885301	219.5	0.2	1145.1	0.82	4.66	785.68	0	0	0	85	0	0
0	44	1.71	64.5	22.06	305.751	39.6533	9.7	4	32.3422	0.394949	140	6.33	187.7	0.229672	1166.4	0.955556	206	0.21	1144.3	0.88	5.92	1238.86	0	0	0	45	0	0
0	45	1.7	63.8	22.08	383.62	47.3169	9.5	3.6	47.1162	0.544964	46.7	10.63	170.3	0.170061	1144	0.780316	214.8	0.18	1129.3	0.79	12.8	827.47	0	1	0	210	2	0
0	42	1.73	66.1	22.09	392.843	25.3901	5	1.7	23.2563	0.193812	60.8	5.43	193.3	0.269418	1101.2	0.903	176.5	0.18	1057.8	0.72	2.13	808.64	0	0	0	0	0	0
0	40	1.58	55.5	22.23	356.235	77.2997	16.6	6.8	19.4866	0.228773	26	4.9	167.9	0.242658	1103.9	0.888355	182.4	0.18	1121.3	0.71	18.2	854.66	0	0	0	270	0	0
0	42	1.71	65	22.23	478.305	62.0521	10.2	3.8	29.5221	0.207147	39.9	4.65	207.8	0.243056	1157.5	0.90887	250.8	0.22	1119.3	0.85	14.38	832.66	0	0	0	135	0	0
0	44	1.77	69.3	22.25	446.06	53.8388	9.3	3.8	32.0645	0.282396	33.4	6.45	.	.	.	.	212.3	0.22	1107.6	0.8	7.47	846.09	0	0	0	360	0	0
0	41	1.88	78.7	22.27	366.108	56.4021	11.8	4.5	21.2373	0.153071	30	5.61	211.8	0.194083	1212.5	0.174675	221.5	0.15	1205	1	13.88	2421.79	0	0	0	0	0	0
0	40	1.58	55.6	22.27	290.234	46.1225	12	4.4	41.2734	0.485698	32.7	7	214.7	0.280083	1181.2	0.846266	231.8	0.23	1095.7	0.79	12.72	765.8	0	0	0	420	18.75	0
0	43	1.66	61.4	22.28	380.314	62.8217	12.6	5.3	30.0863	0.352985	41.6	8.84	206.3	0.245277	1178.7	0.939427	248	0.27	1138	0.87	5.32	816.44	0	1	1	22.5	0	0
0	37	1.62	58.5	22.29	302.129	54.9218	13.7	5.4	32.6705	0.262614	42.95	6.62	218.9	0.344852	1126	0.890323	228.6	0.22	1127.9	0.79	7.25	1731.53	0	0	0	31.25	1.2	0
0	39	1.77	70.1	22.3	292.312	59.3114	15.4	5.5	46.6296	0.538103	42	10.26	.	.	.	.	158.1	0.19	1087.9	0.78	18.16	2479.29	0	1	0	140	0	0
0	37	1.63	59.3	22.32	.	47.4272	.	.	53.2797	0.393205	79.6	8.51	245.5	0.39081	1201.2	0.914945	259.1	0.29	1073	0.76	6.68	940.88	0	0	0	40	0	0
0	39	1.65	60.8	22.33	381.371	62.496	12.5	5.3	59.279	0.492888	75.4	13.46	201.9	0.197279	1101.1	0.842202	203.7	0.17	1062.8	0.76	6.54	1170.8	0	0	0	266.5	0	0
0	42	1.56	54	22.33	352.442	65.7761	14.5	4.7	40.17	0.375001	43.5	6.42	179.2	0.209262	1136.3	0.837838	204.3	0.17	1138	0.83	15.14	1459.22	0	0	0	192.5	0	0
0	47	1.59	56.1	22.33	271.237	58.6292	16	6.9	45.876	0.334416	47	6.57	214.1	0.251995	1168.7	0.88	220	0.2	1146.4	0.8	21.74	1299.95	0	0	0	120	0	0
0	39	1.72	65.7	22.34	609.336	88.1496	11.5	4.2	26.6869	0.280417	75	.	.	.	.	.	.	.	.	.	4.17	607.72	0	1	0	390	0	0
0	43	1.67	62.4	22.37	326.052	51.7172	12.1	4.7	30.7717	0.216778	59.7	6.77	192.6	0.190375	1128.1	0.766839	207.4	0.2	1116.5	0.8	15.63	1669.5	1	0	0	180	4.5	0
0	46	1.63	59.1	22.38	284.053	84.9303	22.8	8.2	65.3373	0.477102	40.8	7.41	194.3	0.248687	1135.7	0.829545	192	0.23	1110.9	0.75	68.73	2019.41	0	0	0	366	0	0
0	44	1.67	62.5	22.41	387.795	79.6343	15.7	6.7	30.7032	0.24458	56.5	7.45	161	0.248479	1083.6	0.856436	209.6	0.14	1077.3	0.8	7.36	1367.04	0	1	0	315	0	0
0	45	1.7	64.9	22.46	420.444	46.917	8.7	3	22.6914	0.184332	56.3	7.95	184.4	0.137914	1121	0.772901	186	0.15	1120.5	0.78	2.78	496.14	0	0	0	120	0	0
0	41	1.7	65	22.49	.	33.9894	.	.	53.6965	0.329389	41.7	7.98	182.7	0.22006	1108.6	0.908213	216.4	0.23	1099.7	0.82	15.44	1332.1	0	0	0	100	5	0
0	39	1.6	57.5	22.6	386.909	77.754	15.5	6	48.7405	0.388459	66.5	5.65	213.6	0.394275	1156	0.862709	270.9	0.31	1109	0.85	17.51	1738.08	0	0	5	360	15	0
0	39	1.68	63.8	22.6	327.436	53.8574	12.4	5.2	25.7448	0.413359	27.2	8.37	200.2	0.243641	1197.6	0.830457	237	0.25	1121.8	0.8	23.52	542.5	0	1	0	405	0	0
0	43	1.76	69.9	22.69	.	26.5914	.	.	45.6366	0.375001	91.7	15.52	188.9	0.172476	1071.2	0.78733	169.9	0.15	1058	0.7	13.47	1174.99	0	1	0	37.5	0	0
0	40	1.49	50.1	22.72	301.151	48.3353	12.1	4.8	33.8043	0.405461	57.4	8.66	157.3	0.252542	1143	0.702439	176.9	0.16	1090.5	0.73	109.36	875.73	0	0	0	285	0	0
0	45	1.62	59.3	22.74	458.049	28.9458	4.9	2	29.8198	0.336205	80.6	7.34	148.5	0.237747	1147.4	0.911162	142.5	0.17	1120.4	0.75	6.42	996.57	0	0	0	75	13.5	0
0	42	1.73	68.2	22.79	536.791	57.089	8.4	3.2	38.4053	0.443613	63.4	6.22	128.6	0.251441	1210.7	0.82996	163.9	0.15	1118.7	0.72	14.06	1245.32	0	0	0	420	0	0
0	43	1.69	65.3	22.86	.	67.0743	.	.	26.381	0.354436	29.8	6.84	196.2	0.252459	1165.5	0.892241	172	0.18	1136.2	0.78	6.87	1216.86	0	1	0	420	6.9	0
0	45	1.68	64.6	22.89	329.998	77.6614	18	6.8	23.4492	0.140527	61.6	5.27	208.8	0.222886	1158.7	0.867052	249.5	0.21	1149.7	0.8	38.75	1457.73	0	0	0	225	0	0
0	44	1.62	59.7	22.89	.	46.5924	.	.	0	0	94.9	.	235	0.25141	1171.6	0.933333	220.9	0.27	1135.2	0.84	6.06	1048.9	0	0	5	392.5	4	0
0	41	1.67	64.1	22.98	.	70.2335	.	.	29.3904	0.414086	45.2	7.07	204.6	0.240459	1199.2	0.829016	227	0.24	1133.7	0.81	31.53	1804.1	0	1	0	502.5	2	0
0	43	1.86	79.6	23.01	377.785	117.12	23.9	10.1	36.9468	0.359467	36.5	6.88	213.9	0.24178	1162.7	0.823766	219.6	0.2	1043.2	0.75	18.87	1276.88	0	1	0	60	0	0
0	40	1.61	59.3	23.02	310.501	49.1261	11.9	4.7	31.0563	0.412293	53	7.66	184.9	0.31528	1067	0.943728	236.5	0.33	1120.7	0.86	11.93	1233.82	0	0	3	235	0	0
0	45	1.68	64.8	23.1	.	66.4438	.	.	46.6434	0.512327	42.1	9.02	163.2	0.237651	1164	0.92437	208.8	0.2	1061.4	0.75	21.3	729.56	0	0	0	345	0	0
0	41	1.69	65.7	23.14	373.279	111.089	22.9	9.4	25.6192	0.145765	29.8	4.88	210.1	0.162574	1186.7	0.856585	223.4	0.19	1123.2	0.86	10.06	1487.63	0	0	10	645	0	0
0	42	1.68	65	23.17	584.241	92.1518	12.5	4.5	39.8321	0.322962	56.2	8.43	228.9	0.242075	1117	0.830918	251.3	0.22	1065.9	0.83	15.33	1455.99	0	0	0	360	0	0
0	43	1.61	60.1	23.19	331.041	48.2383	11	4.5	31.0216	0.318999	24.6	6.53	174.8	0.340194	1163.9	0.857631	221.7	0.28	1119.8	0.82	7.51	1926.57	0	0	0	335	3	0
0	42	1.68	65.5	23.21	258.7	62.6898	18	7.1	32.3621	0.331419	30.2	8.29	180	0.208267	1170.5	0.863636	190.7	0.17	1079.9	0.75	4.87	1209.27	0	1	0	232.5	21	0
0	40	1.65	63.2	23.21	268.826	38.0624	10.7	3.7	20.3555	0.208736	72.1	5.87	247.3	0.281768	1150.9	0.862603	255.4	0.23	1109.7	0.82	50.98	913.93	0	0	0	60	0	0
0	42	1.57	56.9	23.23	394.05	43.0614	8.4	3.5	30.0157	0.249739	34.3	5.78	267.8	0.283794	1137.8	0.854144	212.1	0.2	1141.9	0.79	5.8	1109.84	0	1	0	0	9.8	0
0	42	1.53	54.4	23.24	343.623	63.7099	14.1	6	39.8804	0.232676	37.2	8.83	245.2	0.376759	1150.6	0.928144	285.3	0.45	1097.4	0.92	30.89	1815.55	0	0	0	300	0	0
0	43	1.7	67.3	23.29	.	58.6292	.	.	25.2404	0.130822	77.1	5.96	192.4	0.230898	1208.7	0.962169	246	0.26	1135.7	0.87	17.59	2067.45	0	0	0	45	0	0
0	45	1.58	58.2	23.31	271.165	59.6465	16.4	6.6	50.9029	0.540633	25.4	8.21	164.7	0.195911	1033.5	0.815991	178.8	0.16	1011.6	0.69	12.79	1089.31	0	0	0	15	5.25	0
0	46	1.71	67.8	23.32	399.234	61.2263	11.8	4.9	53.3551	0.398339	30.4	11.4	165.8	0.270707	1147.1	0.882412	166.5	0.18	1125.4	0.78	16.66	1949.81	0	0	0	170	0	0
0	43	1.72	69	23.32	265.442	49.7908	13.9	5.6	31.8237	0.203487	39.6	5.76	193.8	0.293258	1178.5	0.895135	197.2	0.25	1142.9	0.79	9.06	1027.52	0	0	0	412.5	0	0
0	42	1.52	54	23.37	337.932	38.7407	8.7	3.5	20.0398	0.306536	73.5	6.54	230.1	0.257827	1162	0.892236	248.6	0.26	1124.1	0.85	3.84	967.3	0	0	0	80	0	0
0	37	1.67	65.3	23.41	312.924	31.1184	7.5	3	48.0965	0.402408	34.8	6.97	.	.	.	.	175.8	0.14	1084	0.76	2.82	760.15	0	0	0	15	10	0
0	44	1.72	69.3	23.42	345.747	48.9794	10.9	3.9	50.9888	0.306488	39	9.5	203	0.224852	1141.1	0.834879	209.3	0.18	1115.3	0.77	16.45	1355.73	0	0	0	277.5	30	0
0	38	1.71	68.5	23.43	.	54.0494	.	.	39.9566	0.39863	47	7.7	184.5	0.218595	1158.8	0.839858	232.9	0.22	1089.3	0.8	27.19	1400.5	0	0	0	375	6.5	0
0	43	1.55	56.3	23.43	.	73.6052	.	.	28.8113	0.322623	59.7	7.04	168.6	0.273264	1132.6	0.858491	222.5	0.24	1092.6	0.81	18.28	911.24	0	0	0	255	0	0
0	37	1.62	61.6	23.47	298.932	69.0968	17.4	7	35.7429	0.342297	26.9	5.49	186	0.293025	1204.1	0.9168	222	0.21	1125.7	0.84	16.82	1918.1	0	0	0	420	0	0
0	40	1.6	60.1	23.48	361.353	92.3911	19.7	7.6	31.677	0.303397	76.4	6.62	142.2	0.311538	1141.2	0.859803	181.1	0.17	1118.4	0.76	65.25	885	0	0	0	345	15	0
0	38	1.64	62.8	23.49	363.39	61.719	13	5.3	27.2943	0.116126	87.3	8.36	149.4	0.313034	1185.4	0.931435	185.6	0.21	1154.5	0.8	17.16	1628.01	0	0	0	60	0	0
0	43	1.55	56.1	23.5	328.979	51.4147	11.9	4.7	35.7505	0.248437	129	6.79	186.7	0.247832	1154.7	0.913684	210.4	0.22	1114.5	0.84	9.89	1026.6	0	0	0	420	0	0
0	38	1.56	57.3	23.55	359.63	44.5331	9.4	3.8	43.7349	0.426786	106	8.55	181.8	0.229173	1195.4	0.82139	201.6	0.22	1127.4	0.76	18.11	1488.27	0	0	0	180	0	0
0	37	1.6	59.9	23.55	303.741	81.2772	20	9	47.1538	0.490847	67	9.2	192.5	0.19335	1134.1	0.866279	193.1	0.19	1090.7	0.75	22.27	1253.46	0	0	0	105	6	0
0	38	1.69	67.4	23.6	319.276	153.303	37.3	13.4	33.7583	0.532022	42.7	11.25	179.9	0.246468	1168	0.86189	219.6	0.23	1084.2	0.8	10.92	1779.65	0	1	0	420	0	0
0	40	1.65	64.1	23.69	279.436	59.5022	15.9	6.4	26.5338	0.215574	48.2	5.02	210.3	0.235006	1159.4	0.896341	190.3	0.22	1113.6	0.83	7.79	533.7	0	0	4	120	6	0
0	38	1.72	70.1	23.7	662.497	47.5978	5.7	2.1	24.1596	0.474237	32.3	5.77	222.2	0.245315	1109.1	0.858065	237.9	0.36	1109.4	0.85	11.14	999.12	0	0	0	290	1.5	1
0	45	1.65	64.2	23.72	423.569	33.8034	6.2	2.3	33.1359	0.403571	114	8.92	156.4	0.195659	1144	0.83878	177.4	0.17	1098	0.77	8.03	2580.57	0	0	0	240	0	0
0	46	1.64	63.5	23.75	386.173	66.608	13.3	5.1	23.5825	0.124866	18.2	4.77	229.3	0.22954	1120.9	0.833333	267.1	0.23	1081.9	0.78	5.4	1062.96	0	1	5	195	1.875	0
0	42	1.79	75.7	23.76	279.18	40.9912	10.9	4.5	37.1035	0.258852	38.2	5.48	144.6	0.130859	1200.9	0.801843	158.1	0.11	1101.5	0.68	9.65	2804.44	0	0	0	788	16.1	0
0	40	1.64	63.9	23.76	274.384	39.8637	10.9	3.9	22.8552	0.302141	47.5	6.27	250.7	0.214062	1159.8	0.916279	265.9	0.22	1112.5	0.77	6.6	1476.27	0	0	0	90	0	0
0	44	1.62	62.4	23.78	270.183	64.1523	17.8	6.8	39.5262	0.455306	38.9	7.68	238	0.358182	1121.6	0.90456	219.7	0.27	1132.1	0.83	18.18	1074.31	1	1	0	270	0	0
0	44	1.74	72	23.78	.	54.9148	.	.	27.4119	0.178895	79.4	7.2	177.4	0.184864	1157.1	0.831843	204.7	0.16	1099.1	0.84	18.47	1289.77	0	1	0	120	0	0
0	41	1.67	66.4	23.81	368.969	45.7018	9.5	3.6	38.5998	0.436823	49.8	10.08	240.1	0.269471	1102.8	0.860335	257.4	0.26	1115.5	0.87	15.9	980.21	1	0	0	195	0	0
0	41	1.67	66.5	23.84	293.929	63.2059	16.3	6.2	35.5081	0.396063	42	5.87	221.2	0.355402	1230.7	0.916667	206.5	0.22	1127.5	0.82	30.99	1208.57	0	0	0	510	5.75	0
0	43	1.67	66.6	23.88	270.984	72.7332	20.2	7.7	46.7447	0.305232	18.3	6.62	197.3	0.334974	1135.8	0.903926	228.5	0.25	1119.6	0.85	13.35	490.44	0	0	0	180	0	0
0	40	1.71	70.2	23.92	316.454	22.4976	5.4	1.9	43.5747	0.552849	118	7.62	176.8	0.204444	1155.5	0.873103	211.9	0.16	1068	0.82	11.73	1195.64	0	0	0	170	0.75	0
0	41	1.66	66.1	23.99	568.47	64.362	9	3.3	71.5776	0.698242	86.4	13.29	179.2	0.200777	1127.1	0.865182	174.4	0.18	1090.1	0.79	6.37	1459.31	1	0	15	345	0	0
0	45	1.76	74.1	24.06	310.806	50.6784	12.4	4.7	50.4524	0.630048	33.8	12.29	221.5	0.268376	1130.7	0.868394	210	0.2	1115.1	0.81	24.15	433.8	0	0	0	75	0	0
0	43	1.73	72	24.06	283.461	47.8095	12.7	4.7	48.7348	0.480744	31.8	7.62	217.4	0.256173	1155.3	0.873	217.6	0.23	1110.8	0.81	12.81	1376.17	0	0	0	258.75	2.6	0
0	41	1.57	59.1	24.13	311.304	58.3181	14.2	5.7	31.1903	0.367451	48.4	8.43	166.3	0.208266	1130.4	0.853012	227.5	0.23	1126.1	0.83	25.8	1697.48	0	0	0	242.5	2.2	0
0	40	1.68	68.1	24.13	346.741	50.4806	11.1	4.4	25.1275	0.238796	69.2	6.1	168.7	0.20147	1171.5	0.876754	193.7	0.18	1133.6	0.83	13.05	1637.79	0	0	0	90	0	0
0	44	1.71	70.7	24.18	525.092	27.8389	4.2	1.5	20.2716	0.217067	58.1	4.71	227	0.286378	1143.1	0.869721	249.2	0.23	1081.1	0.8	7.1	1557.96	0	0	0	540	30	0
0	46	1.7	70	24.22	293.3	60.0682	15.5	6	49.7794	0.408755	47.5	7.1	164.4	0.19662	1221.5	0.874251	191.9	0.16	1139.4	0.8	7.78	1107.52	0	0	0	90	5.4	0
0	43	1.69	69.2	24.23	330.239	46.1182	10.6	4.2	35.1903	0.569988	58.3	4.84	169.3	0.28088	1146.7	0.887387	191.8	0.31	1064.3	0.82	9.48	684.13	0	0	0	385	0	0
0	42	1.76	75.1	24.24	327.125	72.3496	16.8	6.8	62.1324	0.736311	52	17.7	154.5	0.231079	1164.6	0.783972	156.6	0.16	1081.2	0.6	32	867.74	1	1	0	240	1.25	0
0	46	1.74	73.4	24.24	306.567	64.6185	15.9	6.4	29.2819	0.124338	52.1	6.41	266.4	0.373619	1181.6	0.855856	273.5	0.25	1136.3	0.79	24.79	1855.14	0	0	0	150	0	1
0	44	1.58	60.6	24.27	350.932	53.2709	11.7	3.9	35.7568	0.268354	49.3	9.67	153.4	0.237935	1132.2	0.872832	129.3	0.18	1060.4	0.77	5.09	819.97	0	0	0	0	14.5	0
0	42	1.56	58.7	24.28	361.454	68.7637	14.6	5.8	37.7516	0.33577	40	6.39	196	0.249102	1098.4	0.916667	220	0.32	1089.1	0.82	32.7	1594.47	0	0	0	172.5	6.875	0
0	38	1.57	59.9	24.3	340.751	69.6334	15.6	6	66.9243	0.533871	59.3	10.83	139.6	0.176486	1205	0.896158	181.9	0.18	1118.3	0.8	18.29	1715.8	0	0	0	285	0	1
0	38	1.67	67.8	24.31	360.21	44.5684	9.5	3.7	56.9445	0.571741	44.8	11.17	175.9	0.260393	1179.7	0.866739	209.7	0.26	1138.1	0.84	9.66	527.61	0	0	3	270	6.825	0
0	40	1.62	63.6	24.38	570.869	88.1439	12.3	4.4	37.5018	0.39926	29.7	8.36	169.9	0.201511	1137.4	0.866739	196.6	0.17	1103.6	0.74	44.74	895.37	0	1	0	210	7.15	0
0	42	1.76	75.6	24.41	290.396	51.6291	13.3	5.6	37.0945	0.497066	65.3	8.72	172.7	0.17973	1130.1	0.757709	216.9	0.16	1120.5	0.7	3.19	724.94	0	0	0	255	0	0
0	41	1.57	60.3	24.46	398.003	46.9368	9.1	3.4	40.719	0.57481	60.6	9.36	164.4	0.275202	1159.8	0.884434	216.3	0.27	1120.9	0.83	24.25	748.09	0	0	0	277.5	0	0
0	42	1.71	71.7	24.52	322.46	91.3691	21.7	8.3	54.4988	0.7783	59.7	11.43	197.6	0.246304	1114.8	0.761354	240.8	0.22	1100.7	0.75	19.24	2023.05	0	1	0	505	0	0
0	38	1.71	71.7	24.52	434.872	66.4397	11.8	4.8	18.3301	0.231327	63.2	6.55	256.8	0.267106	1163.1	0.856566	275.7	0.19	1120.4	0.85	19.01	957.91	0	0	0	120	15.75	0
0	44	1.66	67.2	24.53	345.496	51.1842	11.2	4.8	26.2074	0.116414	26.7	4.7	151.5	0.217376	1207.3	0.909774	167.7	0.19	1112.7	0.76	12.1	1941.14	0	0	0	90	0	0
0	41	1.62	64.2	24.61	397.225	67.3083	13	5.7	31.1857	0.635464	76.3	6.03	220.5	0.227695	1146	0.88764	213.2	0.25	1123	0.82	14.67	707.4	1	0	0	60	0	0
0	38	1.64	66.2	24.61	.	24.8758	.	.	36.3077	0.377469	44.6	10.56	187.7	0.224648	.	.	223.5	0.25	.	.	4.53	1550.54	0	0	0	360	6.365	0
0	40	1.63	65.5	24.65	334.556	43.2163	9.8	3.8	31.6128	0.455597	62.9	7.73	172.8	0.272727	1150.3	0.873998	177	0.22	1098.9	0.76	4.59	596.65	0	0	0	150	0	0
0	45	1.6	63.1	24.65	413.134	77.7949	14.4	6.5	14.6052	0.204113	42.8	3.21	233.4	0.243522	1141.9	0.872188	209.6	0.2	1131.2	0.82	8.13	696.99	0	0	0	120	6	0
0	46	1.54	58.1	24.66	352.728	55.4572	12	4.9	24.6267	0.257116	37.9	6.44	214.2	0.26592	1145.1	0.891089	185.5	0.24	1082.4	0.8	4.73	791.19	1	0	0	120	0	0
0	38	1.61	64	24.69	377.211	39.98	8	3.6	36.1621	0.352501	110	6.48	202.7	0.215742	1155.5	0.88345	207.3	0.19	1104.4	0.78	5.89	1513.71	0	0	0	180	0	0
0	40	1.68	69.4	24.74	254.65	62.5505	18.2	7.3	31.5584	0.210999	59	5.45	186.4	0.206917	1164.5	0.88982	209.7	0.23	1127.2	0.82	17.59	2131.81	0	0	0	147.5	0	0
0	38	1.65	67.4	24.76	431.999	106.891	19.4	6.9	15.8779	0.178943	19.9	3.68	239.3	0.310655	1180.7	0.847953	278.7	0.29	1116.7	0.84	25.59	1704.8	0	0	0	315	0	0
0	46	1.61	63.8	24.77	337.951	77.3804	17.5	7.1	41.9844	0.325813	33.4	7.23	218.4	0.268065	1133.1	0.879048	236.5	0.24	1111.5	0.8	18.47	904.88	0	0	0	180	0	0
0	40	1.7	71.2	24.78	502.704	56.4917	8.8	3.4	31.6013	0.310352	47.8	8.25	194	0.196571	1158.3	0.871098	212.3	0.19	1142.3	0.8	19.91	1004.49	1	0	10	375	2.925	0
0	40	1.66	68.3	24.79	618.895	33.5141	4.3	1.7	35.4912	0.473314	41.6	7.82	166.1	0.258839	1158.2	0.810577	191.5	0.19	1092.6	0.75	7.53	795.24	0	0	0	180	0	0
0	43	1.71	72.5	24.79	331.991	60.0041	13.8	5.2	47.8594	0.441237	61.9	7.57	200.5	0.322277	1168.9	0.872727	204.8	0.2	1101.8	0.73	19.3	1335.69	0	0	0	532.5	0	0
0	42	1.78	78.7	24.84	297.728	59.1739	15	5.7	101.99	0.754187	58.9	12.74	176.7	0.205128	1120.9	0.816327	219.5	0.24	1118.8	0.82	15.22	1145.91	1	0	0	220	0	0
0	43	1.66	68.5	24.86	363.75	49.0316	10.3	4.1	32.0891	0.281913	76.8	8.94	188.3	0.230769	1191.7	0.903955	188.3	0.22	1146.2	0.82	2.14	501	0	1	0	1440	0	0
0	41	1.8	80.6	24.88	370.819	49.5637	10.2	4.3	92.4464	0.742873	67.8	17.04	208.5	0.241818	1127.5	0.869744	219.7	0.21	1068.6	0.75	16.7	1639.3	1	0	0	40	10	0
0	41	1.6	63.7	24.88	323.127	52.371	12.3	4.7	21.8174	0.31098	57.4	4.28	211	0.217378	1155.6	0.898343	227.7	0.28	1130	0.8	6.44	1929.74	1	0	12	367.5	10	0
0	37	1.6	63.9	24.96	447.318	54.4916	9.4	4	19.3702	0.319193	18.6	5.56	234.9	0.267226	1169	0.936913	231.1	0.31	1112.9	0.85	4.18	465.44	0	1	0	90	0	1
0	41	1.62	65.2	25	304.947	54.6439	13.6	5	27.3764	0.163264	50.5	5.74	204.4	0.2411	1163.7	0.903084	213.3	0.2	1123.8	0.83	16.75	1737.73	1	0	0	525	0	1
0	41	1.64	67.3	25.02	276.919	52.7622	14.3	5.4	43.6119	0.381245	58.5	7.1	269.2	0.214211	1124.3	0.84955	265.6	0.23	1127.3	0.78	7.09	831.07	0	0	0	480	0	0
0	40	1.71	73.5	25.14	600.176	30.9234	4.1	1.6	35.9917	0.238459	42.6	5.01	188.4	0.238908	1184.8	0.877399	197	0.21	1143.5	0.79	16.91	682.26	0	0	0	0	9.375	0
0	41	1.74	76.2	25.17	307.883	62.3136	15.3	6	47.0429	0.558983	29	8.24	196.7	0.277778	1117.5	0.874336	209.8	0.18	1102.2	0.69	6.91	1202.5	0	0	0	270	0	0
0	45	1.69	72	25.21	160.679	35.2952	15.2	6.1	57.6276	0.482055	86.2	15.56	185.8	0.207063	1152.8	0.909091	214.4	0.27	1133.3	0.8	9.77	697.53	0	0	0	218.75	0.2	0
0	41	1.63	67	25.22	295.432	66.1525	16.9	6.7	42.2536	0.368757	64.1	9.5	210	0.31085	1113.2	0.919158	199.8	0.28	1094	0.84	32.51	1353.8	0	0	0	217.5	0	0
0	40	1.59	63.4	25.24	402.79	93.1202	17.8	7.5	18.8945	0.45948	54.3	7.47	194.5	0.271498	1114.1	0.865922	220	0.26	1094.4	0.82	17.17	1189.18	0	0	0	347.5	27	0
0	39	1.72	74.8	25.28	336.182	75.9515	17.1	7.3	40.9865	0.407689	72.4	9.44	178.2	0.191702	1125.2	0.849959	215.9	0.18	1087.7	0.82	38.14	2525.59	0	0	0	352.5	0	0
0	41	1.67	70.5	25.28	336.083	101.426	22.9	10.1	64.4112	0.614437	38.8	10.42	173.6	0.224316	1157.3	0.878307	190.7	0.25	1105.6	0.81	54.61	1023.33	0	0	0	172.5	0	0
0	41	1.67	70.2	25.32	.	68.712	.	.	38.223	0.531876	71	9.87	165.7	0.250951	1093.6	0.888018	187.5	0.2	1081.9	0.75	17.21	2446.16	0	0	0	465	0	0
0	40	1.63	67.3	25.33	285.789	62.7544	16.5	6.6	24.9916	0.218127	47.1	7.46	198.7	0.234641	1155.9	0.855738	239.8	0.24	1122.3	0.79	18.23	1391.08	0	0	0	26.25	0	0
0	43	1.71	74.1	25.34	264.346	69.1315	19.4	7.9	41.9998	0.350034	41.9	12.46	186.9	0.203226	1153.5	0.894253	194.4	0.17	1095.1	0.85	24.1	2547.56	0	0	0	180	0	0
0	46	1.69	72.4	25.35	.	47.3086	.	.	23.8879	0.171535	59	4.97	217	0.30683	1160.3	0.928144	246.3	0.27	1126.3	0.86	10.6	1291.41	0	0	0	95	0	0
0	43	1.64	68.3	25.39	323.419	39.175	9.2	3.5	36.9858	0.32359	90.5	6.04	201.7	0.193605	1167	0.83558	222.9	0.21	1147	0.78	7.98	730.89	0	0	0	380	0	0
0	43	1.72	74.7	25.4	569.762	61.9283	8.6	3.3	27.3249	0.259335	52.8	6.96	141.6	0.244784	1149.4	0.895	175.8	0.18	1127.7	0.79	13.62	1684.32	1	0	0	405	2	0
0	41	1.61	66	25.46	484.165	51.478	8.4	2.7	26.7292	0.331661	75.2	8.44	168.9	0.188225	1158.2	0.899772	205.1	0.16	1122.1	0.83	6.58	818.71	0	1	0	150	0	0
0	40	1.53	59.6	25.46	316.987	52.2894	12.4	5.3	55.623	0.588208	83.8	8.58	192.4	0.200813	1128.7	0.792222	219.5	0.17	1106.2	0.79	25.56	2015.27	0	0	0	442.5	0	0
0	45	1.69	72.8	25.49	329.183	24.9906	5.8	2.2	34.9186	0.402602	79.3	10.28	192.3	0.225694	1165.4	0.737374	221.4	0.17	1101.7	0.78	3.01	591.04	0	0	0	191	0.25	0
0	45	1.7	73.3	25.51	295.504	65.8082	16.9	6.4	25.4094	0.245496	125	5.09	198.1	0.195804	1138.1	0.880208	220.4	0.23	1100.1	0.84	18.7	1198.63	0	0	0	435	0	0
0	44	1.72	75.5	25.52	.	70.2727	.	.	46.1745	0.328084	53.8	6.89	153.5	0.176408	1088.7	0.787234	191.7	0.13	1072.7	0.66	14.94	1097.09	0	1	15	232.5	0.75	0
0	47	1.73	76.4	25.53	460.527	75.4991	12.8	4.8	17.9368	0.216056	51.7	3.69	205.1	0.286957	1123	0.856459	204.5	0.18	1085.3	0.77	14.84	1857.69	0	0	7.5	270	0	0
0	42	1.61	65.8	25.54	351.829	24.8294	5.3	2.4	14.6555	0.112525	59.9	3.34	232.8	0.333194	1158.5	0.876419	277	0.23	1112	0.75	11.15	793.24	0	0	0	135	13.5	0
0	46	1.7	73.5	25.58	364.902	57.3227	12.2	4.1	21.0368	0.15211	31.4	3.77	196.4	0.214876	1136	0.891068	209.1	0.26	1087.8	0.74	18.62	1155.82	0	0	6	367.5	0	0
0	44	1.58	63.9	25.6	330.48	64.3666	14.8	5.9	25.4201	0.211577	38	4.4	199.1	0.216078	1131.9	0.872934	222.3	0.17	1134.6	0.79	10.24	1178.5	0	0	0	425	21	0
0	41	1.55	61.5	25.6	454.49	54.7224	9.3	3.8	45.8173	0.445166	103	9.91	185.7	0.326503	1154.5	0.918415	195.5	0.24	1100.8	0.73	2	436.44	1	0	0	60	0	0
0	41	1.64	68.5	25.62	335.802	43.6111	9.8	4	50.9027	0.574079	42.4	14.96	224.4	0.180044	1148.1	0.78037	228.9	0.18	1108.3	0.75	11.36	929.36	0	0	0	195	11.25	0
0	43	1.57	63.2	25.64	.	62.0057	.	.	48.4552	0.428046	69.6	8.24	227.3	0.304249	1130.5	0.92973	222.8	0.21	1092.1	0.84	11.2	1492.97	0	0	0	135	0	0
0	44	1.67	71.6	25.67	.	54.3969	.	.	16.0444	0.112765	51.2	3.63	179.3	0.316803	1125.3	0.948079	224.2	0.28	1137	0.82	13.02	2880.16	0	0	0	290	0	0
0	40	1.57	63.3	25.68	327.656	73.4875	17	7.2	24.6008	0.178077	21.6	6.23	157.8	0.211877	1119.3	0.913043	207.7	0.22	1141.6	0.8	16.08	1364.6	0	0	0	265	0	0
0	39	1.66	70.4	25.7	388.814	62.9571	12.4	5.2	43.2971	0.481132	55.5	7.49	197.6	0.276224	1136.5	0.880202	209.2	0.22	1072.5	0.79	28.47	538.89	0	0	0	120	0	0
0	44	1.63	68.3	25.71	286.86	75.8443	20	7.4	45.023	0.549004	42.2	6.73	162.7	0.246945	1114.9	0.846154	209.8	0.21	1109.5	0.79	14.56	1025.28	0	1	20	960	0	0
0	39	1.53	59.9	25.76	.	76.7076	.	.	30.7318	0.189288	85.5	4.76	209.4	0.248928	1135.4	0.889724	267.2	0.23	1121.9	0.85	13.86	921.59	0	0	1	540	6	1
0	45	1.61	66.4	25.78	338.498	47.0509	10.5	4.6	40.7783	0.295767	63.2	7.08	166	0.285975	1114.6	0.885266	188.1	0.21	1065.9	0.8	4.59	955.05	0	0	0	510	0	0
0	42	1.55	61.6	25.81	432.037	54.759	9.8	4	47.2406	0.264254	47.2	7.02	235.1	0.310502	1072.2	0.95122	229.5	0.26	1069.1	0.91	39.62	993.63	1	0	0	300	2.625	0
0	37	1.63	68.2	25.83	.	54.9454	.	.	26.0634	0.226846	35.5	8.56	226.5	0.241368	1154.1	0.958482	239.1	0.23	1121	0.8	14.52	888.88	0	1	0	235	0	0
0	46	1.7	74.8	25.88	377.879	39.2531	8	3	30.5938	0.281913	98.2	6.34	232	0.306977	1174.8	0.893855	244.4	0.32	1105.3	0.86	6.69	675.26	0	0	0	90	4	0
0	45	1.74	78.4	25.9	485.576	28.9776	4.7	1.6	50.9692	0.333208	49.7	8.81	213.2	0.288606	1155.4	0.882688	216.7	0.19	1121	0.82	5.19	1963.54	0	1	0	315	18	0
0	46	1.68	73.1	25.9	348.397	64.5923	14.2	5.5	53.212	0.28534	66.8	8.42	210.9	0.299863	1097.6	0.872917	238.7	0.31	1097.5	0.86	13.78	1401.13	0	0	0	0	5	0
0	37	1.61	67.2	25.92	506.053	63.5182	9.9	3.4	27.473	0.412777	38	8.8	194.4	0.209194	1126.4	0.903493	221.9	0.18	1113.1	0.8	95.16	1216.99	0	1	6	540	1.625	0
0	43	1.66	71.5	25.95	294.878	41.682	10.5	4.6	38.4184	0.292243	30.3	9.79	213.1	0.268713	1176.6	0.903	219	0.21	1128.5	0.87	24.53	774.32	0	0	0	415	0	0
0	40	1.67	72	25.97	278.252	73.2883	19.9	7.5	48.4863	0.350663	52.6	8.78	180.4	0.226933	1134.1	0.841951	204.1	0.21	1076.6	0.78	7.19	1059.94	1	1	0	75	2.1	1
0	43	1.59	65.8	26.03	339.194	32.1043	7.3	2.5	45.3431	0.306922	52	10.25	162.2	0.164395	1077.9	0.768041	162.2	0.16	1040.2	0.66	13.16	1833.64	0	0	0	210	5.4	0
0	37	1.64	70	26.03	.	59.754	.	.	31.1704	0.286016	69.3	5.65	209.1	0.196568	1112.4	0.838412	237.6	0.23	1069.7	0.77	21	1424.66	0	0	0	202.5	0	0
0	40	1.68	73.1	26.05	331.853	60.1531	13.8	5.4	65.1104	0.915092	113	16.28	185	0.219174	1103.1	0.819459	228	0.22	1087.7	0.81	25	3287.91	0	0	0	322.5	0	0
0	40	1.62	68.4	26.06	352.103	33.2861	7.2	2.9	47.6144	0.346601	94.1	6.01	160.5	0.216488	1151.2	0.836538	180.4	0.15	1110.2	0.77	4.17	753.98	0	0	0	0	12.5	0
0	41	1.66	71.8	26.06	575.584	34.7043	4.8	1.8	37.0073	0.260782	40.9	5.19	218.8	0.302502	1139.9	0.852261	223.7	0.23	1095.4	0.83	3.24	760.9	1	0	0	30	0	0
0	39	1.55	62.9	26.18	373.39	43.7487	8.9	3.7	14.5152	0.071019	82.4	3.18	195.9	0.259459	1115.2	0.884793	219	0.22	1131.9	0.82	7.37	1133.48	0	0	0	195	0	0
0	38	1.62	69.1	26.33	638.345	62.6089	7.8	2.8	12.0243	0.123425	57.8	4.19	180.1	0.234839	1117.1	0.858031	228.5	0.29	1084.8	0.84	7	1037.05	1	0	0	347.5	0	0
0	44	1.77	83	26.4	436.041	45.869	8.2	3.1	41.4742	0.51855	39.1	12.15	233.9	0.237654	998.6	0.885368	226.7	0.23	1104.4	0.78	14.66	789.2	0	0	0	300	7	0
0	47	1.67	73.8	26.46	297.103	72.5593	18.5	7.2	30.5641	0.234459	28	7.66	207.6	0.303085	1213.9	0.890476	228.4	0.27	1085.8	0.77	7.3	919.78	0	0	0	60	0	0
0	46	1.58	66.1	26.48	254.729	39.1808	11.3	4.8	27.0225	0.241929	47.4	5.99	223.8	0.259333	1148	0.863089	228.8	0.33	1138.8	0.88	4.76	1407.87	0	0	0	124	1.25	0
0	43	1.56	64.5	26.5	340.573	48.6145	10.8	4.5	32.6352	0.508147	81.3	5.72	209.3	0.272152	1145.6	0.873563	215.9	0.21	1123.8	0.8	20.23	1718.73	1	0	0	0	9.8	0
0	40	1.61	68.7	26.5	.	53.3145	.	.	31.5272	0.451521	45.4	9.73	209.7	0.263951	1156.7	0.850746	221.2	0.22	1103	0.81	7.66	1601.79	0	0	0	135	0	0
0	43	1.65	71.7	26.5	410.124	40.8422	7.7	2.9	25.529	0.153023	52.7	5.03	162	0.17856	1061.2	0.905681	170.1	0.13	1087.3	0.8	4.04	921.23	0	1	0	67.5	0	0
0	43	1.68	74.4	26.52	293.059	60.0335	15.4	6.2	24.1597	0.18183	77.2	5.04	213.6	0.223032	1127.2	0.832246	242.1	0.22	1130.4	0.71	8.09	1201.1	0	0	0	281	0	0
0	37	1.68	74.6	26.59	488.672	76.591	12.3	4.4	13.1786	0.105275	30.7	2.7	225.1	0.216966	1171.8	0.897207	236.8	0.23	1159.3	0.81	29.3	757.92	1	0	20	105	0	1
0	46	1.63	70.7	26.61	305.828	62.0434	15.4	5.6	43.5319	0.337317	32.6	7.06	180.2	0.237234	1112.6	0.894795	193.5	0.18	1063.3	0.8	9.45	917.92	0	0	4	112.5	16	0
0	44	1.73	79.7	26.63	.	61.2854	.	.	39.4606	0.29007	75.6	8.64	184.5	0.273743	1180.2	0.897436	245.5	0.3	1140.5	0.84	7.71	1006.41	0	0	0	360	0	0
0	39	1.59	67.4	26.66	.	62.1812	.	.	32.3667	0.231134	27.9	6.97	164.5	0.295749	1157.9	0.860024	203.3	0.26	1118	0.84	20.25	590.36	0	0	10	346.5	0	0
0	37	1.56	64.6	26.72	344.305	33.1093	7.4	2.7	39.1941	0.331371	56.1	7.38	205.4	0.233617	1097.1	0.779347	210.4	0.2	1126.5	0.77	11.52	1485.06	0	0	0	0	15	0
0	38	1.63	70.8	26.81	389.283	56.7431	11.2	4.4	44.532	0.220776	36.5	7.65	218.3	0.289256	1164.4	0.919473	215.6	0.26	1062.5	0.83	4.96	1303.31	0	0	0	60	13.6	0
0	43	1.68	75.7	26.82	327.125	118.449	27.7	11.1	27.0255	0.203054	62.9	4.77	215	0.259083	1126.9	0.855738	235	0.28	1121.7	0.83	30.34	1553.55	0	0	2	180	0	0
0	40	1.67	74.4	26.84	586.611	65.0446	8.8	3.1	31.3927	0.562732	56.4	10.05	150.9	0.242812	1106.3	0.833816	191.7	0.18	1086.2	0.75	5.55	1099.97	1	0	20	210	0	0
0	40	1.72	79.1	26.89	439.453	39.7283	7.1	2.5	33.0525	0.276363	52	4.94	234.5	0.210987	1121	0.80431	237.4	0.23	1092.9	0.79	5	457.24	0	0	0	125	4.5	0
0	43	1.67	75	26.89	295.909	40.4626	10.3	3.9	63.7898	0.442498	94.9	16.35	210.9	0.203785	1134.1	0.824107	229.1	0.22	1093.8	0.76	17.36	2291.11	0	0	0	60	0	0
0	45	1.67	75	26.89	.	73.2037	.	.	69.258	0.785017	23.7	10.75	216.9	0.393268	1084	0.916359	223.2	0.26	1069.7	0.86	21.72	913.95	0	0	6	350	0	0
0	40	1.63	71.6	26.95	358.221	71.4764	15.2	6.4	25.6054	0.324556	32.3	7.3	188	0.149084	1080.4	0.806763	222.9	0.22	1124.4	0.79	28.6	1807.91	0	0	0	490	11.25	0
0	44	1.67	74.9	27.02	398.68	65.3892	12.7	4.8	39.7737	0.378437	79.7	10.39	178.8	0.211055	1122.6	0.800562	204.4	0.2	1101.5	0.77	5.2	642.3	0	0	0	52.5	0	0
0	46	1.62	70.9	27.02	.	56.8827	.	.	29.7495	0.343312	71	8.54	152.7	0.25728	1174.7	0.924968	186.2	0.21	1062.7	0.77	15.36	2051.72	0	0	0	0	12	0
0	46	1.7	78.2	27.06	442.006	73.6318	12.9	5.3	22.9624	0.125394	15.7	3.76	184.8	0.231649	1145	0.849505	189.5	0.18	1122.6	0.8	8.72	1021.46	0	0	0	180	0	0
0	39	1.68	76.4	27.07	364.109	29.7143	6.2	2.6	18.1181	0.136539	51.5	3.7	191.4	0.257058	1093.2	0.845173	225.9	0.19	1155.6	0.73	8.36	1875.41	0	0	0	46.88	15	0
0	42	1.62	71.2	27.13	437.285	39.1135	6.9	2.7	19.8753	0.187796	53.1	4.67	213	0.277759	1206.7	0.913915	224.6	0.23	1132.3	0.84	14.15	1777.76	0	0	0	420	0	0
0	40	1.53	63.1	27.13	482.302	60.5773	9.9	3.4	18.3118	0.153552	78.9	4.94	224.3	0.223786	1175.3	0.860465	290.6	0.26	1126.2	0.81	13.68	742.35	0	0	0	251	0	0
0	43	1.66	74.8	27.14	474.577	28.9988	4.8	1.7	29.3105	0.479627	31.3	7.78	197	0.315732	1171.4	0.897849	245.1	0.32	1139.5	0.85	4.99	926.23	0	0	0	0	0	1
0	40	1.73	81.3	27.16	274.238	53.2807	14.5	5.7	40.9009	0.591278	33.7	12.69	215.8	0.172635	1133.2	0.857438	209.5	0.16	1082.4	0.84	20.77	1744.29	0	0	0	330	10.5	0
0	41	1.66	74.9	27.35	304.021	63.0225	15.7	6	46.39	0.395917	33.1	9.92	178	0.26238	1136.5	0.811111	226.8	0.17	1074.6	0.77	13.91	985.14	0	0	0	177.5	11.5	0
0	37	1.66	74.9	27.35	466.662	22.3514	3.7	1.3	43.0165	0.441916	84.1	7.93	182	0.213545	1141.2	0.855434	217.2	0.26	1098.6	0.84	16.51	1712.33	1	0	0	405	0	0
0	40	1.68	77.7	27.53	.	39.0046	.	.	32.9508	0.212973	37.6	8.87	276	0.358569	1105.8	0.852361	278.5	0.25	1108	0.82	6.95	1465.4	0	0	0	645	7.5	0
0	46	1.66	76	27.58	.	35.8813	.	.	44.1545	0.390832	103	10.28	243.5	0.285941	1163.5	0.939976	253.8	0.28	1063.8	0.8	4.51	891.47	0	0	0	202.5	0	0
0	43	1.66	75.9	27.71	268.734	52.245	14.5	5.6	32.4802	0.3104	40	7.74	223.9	0.331169	1178.9	0.907652	192.8	0.24	1078.5	0.76	10.03	1130.37	0	0	0	165	0	0
0	38	1.7	79.6	27.71	323.36	121.99	28.9	11.5	30.5229	0.256007	26	4.6	212.7	0.244556	1093.2	0.848771	240.3	0.22	1110.4	0.82	29.83	2121.75	0	1	0	255	0	0
0	38	1.53	64.9	27.72	.	47.08	.	.	25.3803	0.26218	52.2	6.44	208.8	0.210779	1147.1	0.874346	220.5	0.19	1107.4	0.84	12.08	1940	0	0	0	0	15	0
0	42	1.65	75.5	27.73	.	69.0809	.	.	16.206	0.122561	49.4	5.17	189.1	0.230769	1119.9	0.884817	227.1	0.24	1129.7	0.83	18.05	1686.26	1	0	0	195	0	0
0	40	1.66	76.1	27.78	276.571	68.1988	18.4	7.6	18.3895	0.215237	69.4	3.31	185.7	0.210984	1081.8	0.714286	219.4	0.18	992.2	0.76	9.7	1079.46	0	0	0	330	0	0
0	43	1.7	79.8	27.78	334.082	39.844	9	3.8	33.2228	0.255236	44.9	7.23	185.5	0.287122	1155	0.894118	239.1	0.25	1129.5	0.87	2.8	831.84	0	0	0	180	0	0
0	44	1.68	78.8	27.92	486.927	46.8352	7.5	3.1	38.8685	0.293788	41.8	7.02	215.7	0.252497	1215.9	0.876768	233.3	0.27	1138.8	0.74	9.09	1052.23	0	1	0	180	0	0
0	41	1.66	77	27.94	.	69.7327	.	.	53.1671	0.457975	39.6	8.02	226.6	0.312381	1221.4	0.925743	235.4	0.24	1097.1	0.85	16.95	1151.1	1	1	3	386.5	0	0
0	43	1.65	76.4	28.06	440.749	52.6098	9.3	3.7	44.2619	0.282975	22.9	7.55	221.7	0.27709	1032	0.842667	218	0.2	1091.4	0.74	14.99	1239.33	0	0	0	490	5	0
0	45	1.68	79.4	28.13	.	46.7758	.	.	54.6099	0.325233	63.6	7.91	187	0.215986	1139.8	0.915723	204.8	0.19	1107.6	0.79	9.1	1207.28	0	0	0	165	0	0
0	40	1.71	81.8	28.14	388.137	59.0049	11.7	4.7	64.7713	0.544624	41.4	9.1	202.8	0.267576	1112.1	0.86802	219.2	0.21	1060.7	0.81	15.36	1326.97	0	0	0	263	0	0
0	43	1.64	75.7	28.15	385.75	91.7231	18.2	7.8	22.6991	0.337946	73.5	6.57	174.3	0.240539	1164.3	0.845685	232.9	0.27	1095.9	0.76	6.5	1493.39	0	0	0	630	10	0
0	41	1.68	79.7	28.24	.	57.4423	.	.	19.5968	0.349793	32.4	4.29	175.9	0.274436	1098.9	0.813397	235.6	0.23	1104.9	0.86	16.98	1822.14	0	0	10	592.5	14.5	0
0	46	1.55	68.1	28.35	.	51.2595	.	.	25.9825	0.318806	108	7.84	188.7	0.261059	1075.7	0.849451	189.1	0.2	1107.8	0.84	11.68	1558.92	0	0	0	0	24	0
0	40	1.65	77.2	28.36	556.395	35.3219	5	1.9	24.1153	0.309434	66.5	5.35	199.7	0.340067	1126.5	0.933192	227.5	0.25	1050.2	0.8	21.49	1659.16	0	0	0	1260	0	0
0	45	1.66	77.7	28.37	485.497	37.0019	5.9	2.3	36.2128	0.42727	68.5	7.21	229.7	0.266276	1111.5	0.89204	215.1	0.18	1067.4	0.74	.	.	0	0	0	130	3.75	0
0	45	1.73	84.9	28.37	.	29.4297	.	.	45.9435	0.426301	53.9	8.02	178.2	0.257732	1230.6	0.824121	212.3	0.18	1126.1	0.79	13.35	1769.74	0	0	0	270	0.45	0
0	38	1.65	77.5	28.47	.	53.0763	.	.	22.8583	0.192897	23.8	4.09	201.4	0.255426	1209	0.856471	221	0.24	1138.9	0.85	7.7	1670.84	0	0	0	660	0	0
0	47	1.62	75.5	28.7	303.789	37.5362	9.3	3.6	58.105	0.391656	41.5	6.49	186.3	0.270637	1157.9	0.915789	207.1	0.24	1079.6	0.84	9.82	782.95	0	0	0	202.5	9.75	0
0	37	1.61	74.6	28.78	319.83	61.7171	14.5	6.2	27.4638	0.222269	43.5	7.08	220.2	0.312741	1044.4	0.872747	215.9	0.25	1099	0.81	24.46	2324.43	0	1	0	150	21	0
0	44	1.61	74.3	28.84	578.032	30.5745	4.2	1.7	27.5251	0.242749	87.3	7.17	223.9	0.278716	1161.8	0.870882	248.9	0.28	1123.1	0.76	7.01	1279.24	0	0	0	90	0	0
0	46	1.65	78.7	28.91	392.342	78.8897	15.6	6	52.1258	0.472343	18.8	7.81	214.5	0.23162	1113.1	0.876098	229.6	0.26	1079.9	0.83	9.37	1232.34	1	0	0	225	30	0
0	40	1.66	79.7	28.92	439.895	45.0831	8	3	27.3381	0.241785	40.4	5.93	281	0.313351	1132.8	0.848321	275	0.29	1113.2	0.82	9.97	1265.61	0	0	0	157.5	0	0
0	39	1.54	68.2	28.94	310.335	56.4688	13.8	5.3	15.8889	0.091118	103	3.21	207.7	0.321608	1130.1	0.86637	236.1	0.24	1114.2	0.8	29.47	1054.21	0	0	0	210	0	0
0	45	1.71	84.8	29	.	54.1393	.	.	37.1188	0.454287	26.3	8.42	223.1	0.254167	1092.8	0.893955	218.5	0.28	1105.2	0.79	15.27	1493.53	0	0	0	240	0.2	0
0	39	1.67	80.9	29.01	.	27.062	.	.	36.5679	0.576466	65.5	10.01	159.5	0.295553	1127	0.848624	146.6	0.14	1094.8	0.65	12.03	480.23	0	0	0	290	15.625	0
0	39	1.69	83	29.06	286.111	48.6602	12.7	5.2	37.6303	0.531536	70.3	13.7	177.5	0.308435	1014.3	0.88959	213.6	0.23	1119.8	0.81	10.2	1677.48	0	0	0	825	0	0
0	45	1.67	80.7	29.11	393.634	78.0953	15.4	5.9	21.3151	0.170429	61.4	3.59	221.6	0.295477	1144.1	0.905556	270.3	0.26	1102.7	0.81	10.42	1286.23	0	1	10	150	0	0
0	44	1.65	78.8	29.12	488.127	71.0398	11.4	4.2	15.8703	0.090158	33.2	4.01	239.5	0.262757	1152.6	0.893246	241.9	0.19	1094.8	0.81	4.38	1143.49	0	1	0	200	0	0
0	47	1.6	74.3	29.21	374.951	54.3117	11.2	3.9	45.651	0.264833	108	5.98	171.6	0.237844	1159.7	0.803013	235.4	0.23	1139.1	0.8	5.97	828.46	0	1	0	195	0	0
0	40	1.64	78.6	29.22	.	72.1416	.	.	25.3206	0.237736	72.9	5.42	185.4	0.21608	1164.1	0.855372	185.4	0.22	1095.5	0.71	14.82	1288	0	1	0	255	0	0
0	42	1.6	74.9	29.26	310.601	97.5593	23.8	9.7	29.5891	0.193812	32.5	6.42	186.2	0.235835	1114	0.858031	230.9	0.22	1073.7	0.8	33.03	1357.94	0	0	0	457.5	0	0
0	41	1.72	86.7	29.31	349.808	74.2812	16.3	6.4	58.9477	0.533287	45	12.46	174.5	0.183079	1078	0.775591	231	0.16	1086.6	0.85	9.32	750.07	0	1	0	1140	0	0
0	40	1.78	93	29.35	279.379	91.5122	24.8	9.4	37.999	0.44861	42.9	7.33	169.7	0.226918	1126.8	0.866409	194.7	0.21	1084.8	0.78	14.62	783.92	0	1	0	245	0	0
0	39	1.55	70.6	29.39	378.301	51.515	10.4	4.6	43.2442	0.434495	85	6.38	158.9	0.246296	1194.1	0.883149	178.4	0.19	1099.3	0.79	8.28	1540.85	0	0	0	60	10	0
0	43	1.72	87	29.41	325.107	57.1818	13.4	5.3	43.5134	0.488321	32.3	8.47	149.6	0.138551	1135.1	0.786517	184.7	0.16	1128.6	0.68	33.07	1766.49	0	0	0	215	0	0
0	43	1.72	87	29.41	245.089	37.7325	11.3	4.6	27.3264	0.292581	31.2	6.01	153.8	0.195615	1080.7	0.769489	194.5	0.16	1110	0.74	10.99	1249.9	0	0	0	315	0.3	0
0	44	1.59	74.5	29.47	326.54	41.2154	9.6	3.6	28.1212	0.317743	140	5.82	195	0.242301	1101.4	0.869565	232.9	0.28	1087.3	0.87	6.16	388.26	0	0	0	285	0	0
0	46	1.64	78.9	29.51	613.018	61.9042	8	2.9	21.7576	0.161244	47.1	4.19	215.8	0.229032	1174.2	0.879249	207.1	0.19	1125.8	0.81	11.82	1637.95	0	0	0	180	0	0
0	41	1.6	75.1	29.52	.	67.3812	.	.	28.3235	0.295574	77.8	6.9	199.2	0.25234	1160.2	0.901554	222.7	0.24	1152	0.85	19.89	1388.84	0	1	10	460	0	0
0	43	1.65	80.4	29.53	456.339	62.7168	10.7	4.4	31.2102	0.288719	32.9	5.54	217.6	0.261021	1137.8	0.87957	248.7	0.23	1120.4	0.79	26.84	648.73	1	0	1.5	633.75	16.25	0
0	39	1.75	90.5	29.55	316.004	25.3342	6.1	2.2	32.6567	0.467828	160	7.18	211.8	0.233183	1133.4	0.820755	230.9	0.17	1096.2	0.78	13.82	1273.3	0	0	0	450	0	0
0	40	1.72	87	29.58	.	44.039	.	.	33.4606	0.393254	59.2	7.3	182.8	0.191033	1124.6	0.822898	193.8	0.23	1084.9	0.75	3.74	1123.68	0	0	0	180	16.5	0
0	47	1.62	77.7	29.61	318.393	136.893	32.9	13.2	19.3747	0.136395	57.7	4.57	202.8	0.319923	1141.5	0.945098	223.3	0.27	1130.3	0.86	7.64	1589.45	0	1	0	355	6.5625	0
0	41	1.59	75.2	29.75	291.649	53.544	13.7	5.7	47.9761	0.430616	86.1	8.67	150.9	0.315256	1129	0.859756	184.4	0.17	1071.1	0.73	13.28	1442.09	0	0	0	120	26	0
0	44	1.58	74.6	29.88	331.459	48.2882	11	4.5	35.1002	0.318999	42.4	7.49	167	0.207104	1161.8	0.919255	202	0.21	1086.1	0.8	6.6	691.41	0	0	0	60	0	0
0	40	1.63	79.8	30.04	372.487	34.8368	7.2	2.7	53.3321	0.444341	58.7	7.56	233.8	0.234221	1139.5	0.854359	239.2	0.3	1009.6	0.84	9.6	1270.84	0	0	0	335	0	0
0	43	1.67	84	30.12	.	67.108	.	.	32.3024	0.288284	91.1	4.75	164.2	0.188782	1184.1	0.830918	231.9	0.24	1100.4	0.8	7.66	1946.83	0	0	0	60	0	0
0	44	1.54	71.5	30.15	636.312	52.6716	6.6	2.4	36.3766	0.287512	40.3	6.56	196.1	0.241546	1126.6	0.911557	224.5	0.18	1096.4	0.83	25.68	694.02	0	0	0	435	10	0
0	45	1.71	88.2	30.16	.	62.3902	.	.	22.4732	0.227858	61.1	3.59	164.3	0.244834	1136.1	0.813935	204.3	0.2	1123.1	0.76	10.59	1531.38	0	0	0	217.5	0	0
0	38	1.61	78.4	30.25	391.329	64.443	12.7	5	42.2613	0.436484	21.4	8.46	218.2	0.343213	1138.2	0.945829	259.2	0.35	1119.4	0.84	8.17	1777.23	0	0	0	170	9.375	0
0	39	1.66	83.1	30.34	540.094	85.398	12.4	5.2	50.4744	0.956039	37.9	15.31	186.8	0.255208	1071.4	0.923754	.	.	.	.	31.26	2549.04	0	0	0	420	0	0
0	39	1.69	86.2	30.36	282.004	62.8586	16.9	6	52.5639	0.352259	41.6	7.2	220.1	0.204929	1071.4	0.804743	271.9	0.23	1113	0.81	22.42	843.2	0	0	0	285	0	0
0	42	1.62	79.7	30.37	320.147	48.882	11.6	4.3	29.1062	0.275833	45.5	4.89	217.5	0.269802	1162	0.929032	216.3	0.25	1101.6	0.84	4.37	781.93	0	1	0	120	0	0
0	45	1.58	75.4	30.4	369.843	53.5002	11	4.6	20.8956	0.179761	81.1	4.64	180.8	0.164733	1167.7	0.842904	183.6	0.15	1117.3	0.77	6.28	955.39	0	0	0	120	0	0
0	40	1.67	85	30.48	318.791	39.8783	9.5	3.7	39.6016	0.362805	32.8	7.75	221.2	0.272034	1122.3	0.885628	236.3	0.22	1053.8	0.81	4.84	728.89	0	0	0	150	0	0
0	45	1.63	81.1	30.52	734.579	46.9225	5.1	2	14.2759	0.123905	23.5	3.88	239	0.324408	1185	0.869318	237.7	0.23	1095.3	0.8	10.75	2034.65	0	0	0	70	21	0
0	40	1.71	89.5	30.61	420.907	48.7305	9	3.5	35.2118	0.292291	108	5.88	197	0.245619	1144.5	0.903084	247.7	0.22	1143.6	0.79	11.47	2274.34	0	0	0	142.5	0	0
0	39	1.61	79.6	30.71	478.732	46.3241	7.5	3.2	38.7422	0.172642	41.4	6.04	184.9	0.283129	1165.2	0.901639	171.8	0.18	1158.4	0.89	10.52	1365.61	0	0	0	331.25	0	0
0	44	1.68	86.8	30.75	281.798	63.3944	17.2	5.7	42.9689	0.296202	67.7	8.33	171.2	0.246981	1166.1	0.92619	199.4	0.17	1124.4	0.82	21.01	1387.05	0	0	0	162.5	0	0
0	38	1.62	81.3	30.98	637.825	57.207	7.1	2.8	9.91197	0.09798	48.7	3.56	195.5	0.20472	1089.6	0.857449	223	0.2	1125	0.8	21.18	1691.47	0	0	0	75	0	0
0	44	1.6	79.4	31.02	.	33.3846	.	.	35.7276	0.372629	103	8.06	227.1	0.287559	1140.9	0.833333	221.4	0.23	1123.7	0.83	5.04	487.43	0	1	0	33	0	0
0	45	1.66	85	31.03	375.648	39.9636	8.2	2.9	15.2119	0.114205	92.8	.	226.8	0.286692	1148.9	0.855721	254.2	0.31	1102.3	0.84	6.24	1011.25	0	0	0	372.5	7.425	0
0	47	1.66	85.3	31.14	.	46.5063	.	.	29.1673	0.199155	24.3	3.12	169	0.182091	1004.5	0.794239	214.8	0.19	1059.7	0.78	9.69	1820.09	1	0	0	335	9.75	0
0	44	1.54	74.4	31.37	.	41.5255	.	.	31.8773	0.35579	66.4	5.86	263.7	0.280075	1102.8	0.875676	246.5	0.32	1091.8	0.9	5.37	815.45	0	0	0	198.75	4.2625	0
0	40	1.68	88.8	31.46	.	36.6789	.	.	41.0879	0.335915	81.7	7.63	179.2	0.256711	1147	0.862413	198.7	0.17	1083.9	0.76	9.76	560.24	0	0	0	225	6	0
0	43	1.63	83.3	31.55	284.945	23.648	6.1	2.6	54.613	0.526963	82	8.73	234	0.287334	1128.3	0.937107	248.9	0.35	1120.9	0.83	2.34	1229.13	0	0	0	60	0	0
0	39	1.56	76.9	31.6	419.511	34.2249	6.3	2.3	33.1343	0.365467	49.9	6.83	278.7	0.351297	1188.5	0.940239	244.2	0.3	1073.4	0.88	6.87	1384.54	0	0	0	60	2.75	0
0	41	1.65	86.5	31.77	.	80.4158	.	.	23.456	0.217211	65.5	4.53	211	0.230864	1090.7	0.858602	253.1	0.23	1119.8	0.82	20.61	1389.89	0	0	0	120	10	0
0	45	1.61	82.5	31.83	289.944	24.2582	6.3	2.3	20.5767	0.169515	52.2	4.68	222	0.294037	1147.4	0.922551	232.6	0.24	1099.5	0.81	1.12	534.23	0	0	0	0	18	0
0	44	1.63	84.6	31.84	443.551	37.1699	6.5	2.6	46.1698	0.478267	118	10.08	233.3	0.350459	1221.7	0.905202	223.8	0.24	1108.1	0.83	11.54	1300	0	0	0	425	0	0
0	41	1.65	86.7	31.85	340.953	68.7778	15.4	5.9	33.2366	0.227376	43.8	5.68	226.4	0.254562	1116.9	0.872881	202.9	0.25	1113	0.82	29.56	1869.66	0	0	0	675	15.625	0
0	38	1.48	69.9	31.91	282.853	57.0427	15	6.3	65.2683	0.565946	31.7	7.72	232.4	0.256907	1123.5	0.862697	229.5	0.27	1036.3	0.84	14.59	785.93	0	0	0	270	0.1	0
0	38	1.49	70.4	31.92	440.658	89.8349	15.9	5.9	18.8989	0.219812	113	4.31	235.6	0.35332	1174.8	0.970068	238.3	0.36	1149.3	0.89	25.25	1051.82	0	0	0	0	8	0
0	39	1.7	93.6	32.58	295.828	41.2504	10.5	3.9	40.0688	0.396983	71.1	7.37	212.3	0.243722	1111.6	0.873742	253.3	0.28	1074.7	0.83	7.33	1148.78	0	0	0	60	0	0
0	40	1.79	104.6	32.65	362.207	53.9857	11.5	4.3	35.5715	0.281479	39.5	4.09	218.4	0.299225	1112.7	0.854862	251.3	0.24	1094	0.77	11.08	1115.01	1	0	0	310	0	0
0	41	1.61	84.9	32.75	373.15	21.4235	4.4	1.6	48.1988	0.20941	49.1	7.79	185.3	0.257055	1142.6	0.847619	210.9	0.21	1114.3	0.81	4.24	869.69	0	0	0	0	18.75	0
0	43	1.58	82.5	33.05	473.891	78.4676	13.1	4.3	36.695	0.300692	52.2	5.42	202.6	0.280315	1127.5	0.972053	265.1	0.19	1112	0.72	9.47	1314.26	0	0	0	140.5	0	0
0	43	1.57	81.1	33.11	629.278	37.515	4.7	1.7	24.1566	0.288381	130	5.61	228.2	0.38898	1129.3	0.971347	235.5	0.28	1124.3	0.88	10.17	1463.85	0	0	0	255	0	0
0	44	1.65	91	33.43	322.446	58.9801	13.9	5.4	48.1757	0.354823	50.8	5.81	177.7	0.244898	1081.9	0.858491	172.4	0.16	1040.8	0.7	16.92	1006.21	0	0	0	60	10.5	0
0	41	1.73	100.1	33.45	314.621	42.1878	10.2	3.6	26.759	0.14961	43.9	4.75	188.2	0.215351	1160.5	0.856164	200.9	0.19	1138.1	0.82	6.07	449.58	0	0	0	60	11.4	0
0	45	1.66	92.7	33.64	406.708	30.8323	5.9	2.2	22.125	0.23682	25.8	5.72	199.9	0.344274	1195.3	0.908333	198.4	0.27	1114.1	0.84	5.1	775.77	0	0	0	0	0	0
0	37	1.69	95.6	33.67	362.866	28.6736	6.1	2.2	54.2611	0.435077	90.3	9.02	186.3	0.188754	1090.2	0.799659	200.7	0.15	1111.4	0.73	4.56	1347.97	0	0	0	105	0	0
0	37	1.79	107.9	33.68	302.536	57.9581	14.5	5.4	20.4308	0.264158	36.5	5.82	190.5	0.266189	1197	0.94023	231.5	0.23	1099.3	0.86	15.81	964.87	0	0	0	315	5	0
0	44	1.66	93	33.75	403.205	49.6546	9.5	3.6	37.5753	0.210854	44.6	7.49	193.9	0.259376	1117.3	0.912888	191.9	0.18	1096.7	0.8	10.67	1535.74	1	0	0	220	7	0
0	45	1.54	80.4	34.12	490.418	26.6066	4.2	1.6	29.3289	0.296395	55	4.5	213	0.296089	1189.7	0.918239	236.4	0.27	1122.1	0.79	7.64	1097.56	0	0	0	0	19.5	0
0	42	1.57	84.3	34.2	.	36.9141	.	.	22.9234	0.159465	30.6	4.44	177.9	0.309154	1044.4	0.90186	181.7	0.28	1117	0.77	4.93	806.02	0	0	0	37.5	15.6	0
0	45	1.63	90.9	34.21	370.282	81.47	17	6.4	16.5586	0.225304	47.5	4.61	182.6	0.180827	1150.9	0.832287	200.4	0.19	1139	0.77	6.96	969.21	0	1	4	390	12.5	0
0	37	1.74	103.9	34.32	371.043	68.6449	14.2	5.5	28.4584	0.279597	51.2	7.26	193.6	0.187469	1100	0.860927	214.2	0.17	1092.8	0.77	39.2	1541.23	1	0	10	75	0	0
0	46	1.63	90.8	34.39	376.33	64.0991	13	5.7	33.9194	0.338526	52.8	8.19	228.5	0.191435	1126.7	0.835019	256.4	0.28	1120.4	0.78	17.07	1832.52	0	0	0	375	0	0
0	45	1.63	91.7	34.51	372.389	47.2832	9.7	3.9	30.1139	0.159898	69.2	4.61	202.7	0.193615	1020.6	0.756303	229.1	0.18	1070.3	0.72	4.78	1851.2	0	0	0	0	1	0
0	40	1.57	85.2	34.57	.	38.1266	.	.	26.2641	0.447106	132	5.64	256.1	0.237722	1105.8	0.843931	264.4	0.25	1065.4	0.87	10.85	680.13	0	0	0	840	0.3	0
0	40	1.76	107.1	34.58	366.056	53.2857	11.2	4.3	25.9118	0.249305	79.7	4.99	232.8	0.257433	1091.9	0.871795	244.8	0.22	1082.7	0.84	10.67	1435.72	0	0	5	315	0	0
0	46	1.56	85.7	35.22	.	23.528	.	.	25.9363	0.231279	82.9	3.75	245.1	0.300813	1160.4	0.944785	234.1	0.32	1118.7	0.89	5.78	511.51	0	0	0	0	10.5	0
0	46	1.66	97.1	35.24	274.319	50.2888	13.6	5.6	20.2381	0.174133	52.2	4.63	235.4	0.262321	1096.7	0.885177	221.3	0.21	1068.3	0.8	13.27	1028.3	0	0	0	110	3.825	0
0	42	1.82	117.1	35.55	490.419	46.7424	7.5	2.7	32.648	0.225593	49.5	7.05	135.4	0.320957	1131.2	0.878924	182.3	0.18	1109.4	0.74	11.02	1057.06	0	0	0	108.75	0	0
0	38	1.51	81.5	35.74	338.99	50.7788	11.5	4.1	21.1076	0.194678	64	6.62	185.4	0.212341	1081.8	0.785185	207.5	0.2	1107	0.76	7.33	1375.24	0	0	0	180	1.3	0
0	40	1.62	95.5	36.39	.	24.912	.	.	37.0251	0.148409	127	5.43	221.8	0.198915	1123.3	0.761559	230.6	0.23	1076.8	0.81	2.96	470.52	0	0	0	0	0	0
0	37	1.65	99.1	36.4	633.458	41.9599	5.3	1.9	36.6108	0.30586	108	7.94	215	0.348912	1157.4	0.919811	243.4	0.3	1090	0.85	5.79	1071.42	1	0	0	667.5	12	0
0	45	1.63	97.7	36.77	427.124	43.8345	8	3	34.4458	0.354097	39.4	5.54	201.9	0.202481	1109.6	0.919436	211	0.23	1084.7	0.81	20.02	1744.68	0	0	0	60	2.5	0
0	45	1.55	89.6	37.29	360.044	24.1426	5.2	1.8	23.6804	0.21384	53.6	4.41	215.5	0.187901	1134.5	0.861407	252.6	0.22	1107.4	0.82	8.04	794.41	0	0	0	180	11	0
0	42	1.65	101.8	37.39	314.729	64.1804	15.4	6.2	42.5689	0.392043	60.7	12.7	176.7	0.253726	1104.2	0.795501	213.9	0.25	1038.6	0.8	21.35	954.49	1	0	0	120	0	0
0	39	1.53	88.2	37.53	382.096	57.5092	11.6	4.4	28.1895	0.212588	89.3	11.11	217.1	0.393878	1142.3	0.945946	233.6	0.33	1119.9	0.86	17.98	1865.13	0	0	1	187.5	3.5	0
0	44	1.67	106.1	38.04	311.065	28.7414	7	2.5	39.1144	0.243424	67	7.33	181.9	0.200295	1112.5	0.785199	223.3	0.19	1088.5	0.78	4.78	651.95	0	0	0	131.5	0	0
0	44	1.72	112.8	38.13	367.658	98.9468	20.8	7.9	40.006	0.336592	41.9	7.38	149.4	0.20131	1078.1	0.823741	174.8	0.16	1086.3	0.63	26.56	1456.65	0	1	0	300	0	0
0	42	1.51	87.3	38.29	.	47.4413	.	.	13.5701	0.140623	80.7	3.66	164.2	0.233083	1152.3	0.950667	190.4	0.26	1098.2	0.82	11.46	2304.57	1	0	0	225	6.75	0
0	40	1.73	116.2	38.83	.	30.7457	.	.	21.4209	0.262759	70	3.6	209.9	0.258718	1120.9	0.810345	207.2	0.21	1113.9	0.8	4.95	894.8	0	0	0	0	16.25	0
0	43	1.56	95.5	39.24	394.823	46.1224	9	3.3	26.8371	0.215911	18.4	5.07	205.1	0.219907	1154.9	0.830325	224	0.16	1106.7	0.8	12.69	1164.3	0	0	0	390	5.25	0
1	41	1.8	142.2	44.13	378.721	58.7646	12	4.5	26.5948	0.365418	49.5	4.13	249.4	0.232884	1039.5	0.828173	245	0.24	1067.2	0.89	10.81	1395.12	0	0	0	200	50	0
1	41	1.79	182.7	57.02	.	31.2738	.	.	11.3856	0.050499	54.6	2.44	209	0.275969	1128.6	0.896393	239.9	0.22	1070.1	0.82	21.66	2231.93	0	0	0	0	0	0
1	45	1.89	68.2	19.09	337.492	47.5539	10.7	4.2	25.9428	0.390009	59.8	5.53	211.7	0.3407	1149.3	0.8689	220.5	0.22	1151	0.72	13.67	1716.31	0	0	0	0	0	0
1	43	1.71	56.3	19.25	319.668	62.811	14.8	6.1	49.078	0.391607	71	10.52	193.9	0.23936	1123.7	0.874286	203.2	0.24	1117.5	0.77	1.82	679.66	0	0	0	0	0	0
1	41	1.9	72.3	20.13	333.851	56.6977	12.8	5.7	36.9935	0.53932	76.5	8.06	205.7	0.241287	1110.8	0.859155	235.8	0.29	1094.2	0.82	11.1	1242.04	0	0	0	180	1.5	0
1	39	1.92	75.3	20.43	426.463	33.8675	6.1	2.6	40.7385	0.491916	37.1	11.26	198.5	0.16764	1137.4	0.84739	204.5	0.18	1123.3	0.78	5.31	1155.94	0	0	0	60	0	0
1	37	1.82	69	20.83	328.331	40.5044	9.4	3.7	57.3137	0.516411	50.4	9.59	240.7	0.299872	1146.6	0.93231	261.1	0.34	1137	0.83	15.42	759.52	0	0	0	420	0	0
1	41	1.66	58	21.05	285.48	29.108	7.6	3	41.1433	0.690369	51.6	10.84	187.3	0.177461	1117.8	0.822102	197.5	0.16	1129.7	0.81	5.73	1014.43	0	0	0	0	0	0
1	38	1.89	76.2	21.33	315.404	71.7159	17	7.6	39.6092	0.490459	48.7	9.56	197.7	0.27323	1135.8	0.815291	216	0.21	1109.2	0.84	16.2	1235.41	0	0	0	480	0	0
1	38	1.86	73.8	21.33	.	68.2611	.	.	62.8928	0.707192	72.9	8.75	301.7	0.438901	1117.3	0.905317	250.3	0.32	1120.8	0.85	13.41	1311.53	0	0	0	270	0	0
1	45	1.84	72.4	21.5	435.854	59.0165	10.5	4.1	40.8872	0.443274	25.2	8.76	207.2	0.451534	1107.9	0.914078	217.2	0.24	1120.9	0.83	16.32	1103.43	0	0	0	355	2.25	0
1	37	1.83	72.2	21.56	303.566	35.3061	8.7	3.5	24.9244	0.369531	70.9	7.69	221.4	0.306843	1164.9	0.841281	252.2	0.27	1147.1	0.82	5.96	652.7	1	0	0	90	0	0
1	41	1.69	61.4	21.63	511.569	68.2758	10.4	4.5	68.471	0.758303	29.1	9.06	211.3	0.226139	1112	0.824226	197.4	0.31	1091.3	0.84	12.11	1127.7	0	0	0	195	0	0
1	40	1.81	71.1	21.7	316.88	51.253	12.3	4.8	36.3674	0.308082	34.5	7.03	235.4	0.247483	1116.2	0.917788	247.1	0.34	1118.6	0.83	10.18	963.5	0	0	0	262.5	0	0
1	41	1.69	62.2	21.78	.	32.119	.	.	39.2112	0.327021	59	6.4	176.1	0.296256	1139.8	0.899479	159.9	0.24	1126.8	0.8	16.25	1317.39	0	0	0	0	28.75	0
1	37	1.76	67.7	21.86	347.158	41.8063	9.1	3.9	31.1213	0.263868	44.1	6.61	244.6	0.34026	1139.6	0.862802	256.6	0.27	1128.5	0.79	7.64	806.61	0	0	20	90	1.25	0
1	47	1.78	69.1	21.93	275.737	42.5779	11.4	5.1	41.1186	0.554796	60.8	10.71	233.3	0.265369	1134.6	0.793919	204.6	0.21	1096.3	0.76	5.97	1991.9	0	1	0	0	0.375	0
1	39	1.83	73.5	21.95	259.182	83.1738	23.9	9.7	53.4772	0.646789	32.7	15.94	249.1	0.275102	1113.8	0.793976	210.7	0.18	1109.4	0.79	3.38	787.96	0	1	0	52.5	0	0
1	44	1.89	79.4	22.23	303.912	44.732	11	4.7	28.6959	0.563706	94.7	7.18	190.5	0.215219	1160.7	0.830876	179.3	0.16	1109.6	0.78	24.63	726.24	0	0	0	145	0	0
1	37	1.84	75.9	22.54	356.633	32.0047	6.8	2.8	39.5969	0.665592	66.1	11.63	184	0.196078	1140.8	0.86	210.1	0.18	1095.4	0.85	2.55	1020.28	0	0	0	375	0	0
1	45	1.83	75.2	22.58	278.766	81.6606	21.6	10	38.3808	0.492888	23.8	9.6	278.5	0.363819	1142.3	0.892598	260	0.27	1110.5	0.88	12.72	823.24	0	0	0	245	0.75	0
1	37	1.7	65.3	22.6	346.747	47.3139	10.3	4.6	33.4606	0.946771	46.2	5.05	209.4	0.335239	1144.4	0.88853	189.8	0.25	1093.6	0.78	13.57	475.72	0	0	0	330	6	0
1	37	1.75	69.3	22.63	254.338	51.5582	15.1	5.8	74.4156	0.74733	35.4	12.66	221	0.17467	1147.8	0.813449	243	0.23	.	.	13.64	2360.73	0	0	0	157.5	0	0
1	44	1.9	81.8	22.66	.	38.639	.	.	36.1667	0.663833	126	8.42	256.8	0.228188	1204.5	0.750206	265.3	0.28	1148	0.7	6.6	681.34	0	0	0	60	0	0
1	41	1.66	62.5	22.68	288.978	42.6704	11.1	4.2	60.199	0.598833	33.2	12.56	239.3	0.26452	1148.3	0.94246	248.9	0.34	1092.1	0.8	7.9	942.06	0	0	0	240	0	0
1	45	1.88	80.2	22.69	372.527	37.481	7.8	2.7	37.5381	0.265943	29.9	7.92	231	0.218223	1126.2	0.851877	210.1	0.18	1098.7	0.81	3.72	493.49	0	0	0	0	54	0
1	42	1.81	74.8	22.83	657.282	71.4131	8.6	3.3	33.5641	0.565313	48.2	8.99	184.6	0.237091	1184.9	0.873073	177.1	0.15	1111.4	0.71	12.68	1555.79	0	0	0	217.5	3.6	0
1	45	1.82	75.8	22.88	341.665	75.8557	17.1	6.3	30.3132	0.22805	16.3	5.21	215.3	0.191011	1115.6	0.786561	236.7	0.14	1129.2	0.79	9.65	812.08	0	1	0	360	8.8	0
1	43	1.78	72.4	22.98	.	51.5759	.	.	52.0848	0.650988	39.4	10.43	224	0.310204	1172.7	0.928889	246.1	0.24	1148.7	0.79	6.42	871.45	0	0	0	0	0	0
1	43	1.84	77.4	22.99	430.597	92.1449	16.8	6	50.4235	0.411033	55.5	6.47	204.9	0.310466	1162.2	0.819444	235	0.28	1093.1	0.83	12.93	2296.85	0	0	0	420	0	0
1	44	1.88	81.3	23	269.211	59.1617	16.5	6.2	39.7931	0.444972	36	7.96	202.5	0.280446	1103.6	0.893993	205.1	0.21	1105.1	0.79	19.71	1106.81	0	0	0	105	0	0
1	43	1.72	68.1	23.02	282.082	56.9958	15.1	6	47.1785	0.560443	70	10.55	219.5	0.310819	1159.7	0.927419	240.1	0.23	1120.3	0.86	14.3	825.64	1	0	0	634	0	0
1	40	1.91	84	23.03	597.984	42.4627	5.6	2.3	47.4434	0.67463	66.6	10.18	236.6	0.297012	1109.1	0.860806	273.4	0.23	1099.6	0.73	9.27	1387.73	1	0	0	134	0	0
1	46	1.82	76.3	23.03	411.46	46.4901	8.6	4	48.5397	0.580217	28.3	8.86	203.5	0.317221	1175	0.855132	225.1	0.33	1128.3	0.8	7.72	1633.77	1	0	3	170	0	0
1	42	1.83	77.2	23.05	307.274	33.8621	8.2	3.6	36.9935	0.72466	103	9.81	227	0.274693	1146.5	0.883077	244.2	0.18	1122.7	0.81	20.26	1341.78	0	0	0	75	2	0
1	39	1.83	76.8	23.06	338.99	75.1119	16.9	6.9	25.3091	0.326345	39.1	7.01	199.5	0.323413	1105.1	0.876423	212.4	0.19	1106	0.78	20.91	982.18	0	0	4	45	0	0
1	44	1.67	64.4	23.09	306.017	33.3037	8.2	3.3	44.1842	0.874149	69	8.45	239.1	0.303064	1159.6	0.91716	194	0.2	1133	0.83	6.27	587.61	0	1	0	0	8.75	0
1	46	1.93	86.2	23.14	353.796	47.3288	10.2	4	44.4659	0.502898	50.5	7.83	187.9	0.291733	1102.8	0.739924	221.3	0.18	1095.7	0.75	10.33	1830.22	0	0	0	313.75	0	0
1	46	1.82	77.1	23.28	324.857	55.29	12.8	5.6	38.8693	0.392188	33.8	8.96	230.6	0.304587	1072.5	0.830986	228.9	0.27	1138.9	0.78	13.27	1519.38	0	0	0	90	9.35	0
1	44	1.73	69.5	23.36	340.957	76.2339	17.2	6.4	56.7129	0.539514	53.9	9.95	216.9	0.247929	833.5	0.874126	225.5	0.24	1094.5	0.84	3.73	526.65	1	0	0	480	0	0
1	44	1.77	73.7	23.66	454.941	69.879	12	4.7	52.0024	0.448513	79.9	10	255.3	0.327451	1070	0.909408	240.9	0.25	1127.5	0.83	21.62	2094.89	0	0	0	150	0	0
1	41	1.81	77.5	23.66	290.689	64.6194	16.7	6.7	42.3659	0.372338	33.9	7.9	231.4	0.245371	1106.7	0.890837	251.7	0.27	1111.6	0.78	14.72	1535.41	0	0	0	120	0.3	0
1	37	1.84	79.7	23.67	328.475	22.7387	5.2	2.2	52.7227	0.950764	28.1	14.94	238.9	0.286642	1196.5	0.902647	244.2	0.27	1101	0.79	5.84	244.93	0	0	0	100	5	0
1	38	1.77	74.2	23.68	361.598	50.1192	10.6	4.3	36.2939	0.241158	26.8	6.69	228.9	0.252086	1184.1	0.865931	250.7	0.25	1102.7	0.88	11.13	2114.87	0	0	0	390	0	0
1	39	1.81	77.6	23.69	365.798	50.533	10.6	4.2	35.5188	0.335915	46.3	9.38	252.1	0.292559	1130.2	0.87393	264.7	0.3	1110.5	0.81	7.7	1235.36	0	0	0	60	1.95	0
1	44	1.7	68.9	23.84	334.117	64.1117	14.5	6.2	42.2667	0.381294	36.2	7.54	238.9	0.338806	1124.2	0.911742	195.5	0.34	1101.4	0.84	18.1	1190.37	0	0	0	345	0	0
1	41	1.7	69	23.88	383.315	36.6087	7.3	3.2	24.7937	0.316052	72	6.42	254.9	0.292373	1061.6	0.896861	231.2	0.32	1117.1	0.83	11.58	1032.38	0	0	0	90	24	0
1	40	1.81	78.3	23.9	362.132	87.8171	18.7	7.3	31.4125	0.526331	48.9	6.07	228.9	0.283019	1145.5	0.853141	262.1	0.3	1116.8	0.88	17.6	1100.16	0	0	0	207.5	0	0
1	42	1.73	71.8	23.99	.	64.2521	.	.	40.573	0.796494	31.4	8.55	274.2	0.382744	1153.7	0.818966	255.1	0.27	1070.4	0.77	15.2	978.12	0	0	0	0	0	0
1	45	1.71	70.4	24.08	357.992	39.6635	8.4	3.6	38.3409	0.545597	45.8	10.19	217.5	0.250505	1077.7	0.879661	212.3	0.21	1038.9	0.7	6.58	879.29	0	0	0	90	16	0
1	40	1.85	82.1	24.12	296.754	62.1828	15.6	6.9	33.5748	0.515876	55.3	12.79	184.5	0.284698	1089.7	0.853821	192.3	0.2	1100.4	0.8	3.57	1023.79	0	1	0	285	3	0
1	46	1.86	83.5	24.14	.	75.6856	.	.	34.4055	0.377372	28.1	12.83	198.7	0.318251	1101.2	0.798226	251.7	0.21	1087.2	0.78	12.89	866.26	0	1	0	480	0	0
1	46	1.73	71.9	24.16	316.482	43.9545	10.5	4.3	74.8511	0.742873	54.1	10.73	203.1	0.186681	1100.5	0.743262	216.9	0.19	1084.2	0.72	4.82	1192.01	1	0	0	165	0	0
1	46	1.77	75.8	24.19	509.265	45.6021	7	2.6	31.1811	0.840529	84.8	10.3	190.4	0.298955	1132.3	0.813131	179.3	0.19	1076.2	0.8	18.02	1126.87	0	0	2	607.5	0	0
1	40	1.87	85.3	24.39	457.79	54.8604	9.2	4.1	68.0788	0.927306	138	12.18	134.9	0.226614	1164.1	0.814847	181.9	0.17	1100.3	0.7	9.25	1514.56	0	0	20	720	5.4	0
1	45	1.81	80.6	24.6	374.383	64.0222	13.1	5.4	27.334	0.368854	55.3	7.99	181.8	0.288189	1151.2	0.851711	206.4	0.24	1132	0.86	15.08	1030.38	0	0	0	120	0.4	0
1	38	1.8	80.1	24.64	290.135	75.6177	19.8	7.3	47.9884	0.415637	54.8	7.33	206.4	0.187054	1108.6	0.855319	242.8	0.32	1091.1	0.87	21.34	1292.18	0	0	0	105	0	0
1	41	1.84	83	24.65	383.253	74.0168	14.8	6.1	33.8335	0.361499	56.1	6.58	245.3	0.32991	1140.9	0.882353	260.7	0.25	1107.6	0.81	10.08	816.23	0	0	0	178.75	0	0
1	44	1.85	84.1	24.71	382.894	53.701	10.8	4.4	45.8821	0.454141	34.8	10.06	271.3	0.349226	1128	0.864253	267.1	0.32	1049.2	0.78	2.35	704.15	0	1	0	165	0	0
1	43	1.77	77.4	24.71	279.719	67.7322	18	7.7	39.6521	0.580704	44	10.58	198.3	0.180652	1096.5	0.761456	173	0.13	1081.5	0.74	13.14	1537.68	0	0	0	840	27	0
1	47	1.9	88.8	24.73	320.944	80.2238	18.8	8.5	45.3312	0.542385	39.3	12.83	191.6	0.28482	1070.4	0.82267	232.5	0.25	1102.4	0.75	25.4	1089.87	0	0	0	195	0	0
1	38	1.87	86.6	24.76	.	34.7217	.	.	61.0206	0.868887	32	11.91	214.6	0.208548	1109.5	0.756428	226	0.18	1058.4	0.76	6.95	1226.31	0	0	0	245	23	0
1	43	1.77	77.6	24.77	477.24	42.7654	7	2.8	41.3561	0.57481	49	5.9	233.4	0.272439	1096.9	0.772755	221.9	0.25	1122	0.75	6.17	1143.22	0	1	0	60	0	0
1	47	1.66	67.9	24.79	347.135	35.581	7.8	3.2	77.3587	0.609852	40.8	10.41	231.3	0.21138	1057.5	0.799689	248.8	0.23	1063.9	0.82	5.63	527.81	0	0	0	217.5	0	0
1	41	1.82	82.4	24.88	437.67	22.6554	4	1.7	70.4052	0.632878	61	9.9	195.8	0.338659	1085	0.858871	203.6	0.27	1086.4	0.78	2.01	492.12	0	0	0	60	0	0
1	40	1.82	82.6	24.94	367.727	39.8427	8.3	3.3	44.6844	0.661098	42.4	4.22	209.6	0.20496	1099.7	0.808152	190.2	0.22	1029.3	0.75	10.86	1691.79	0	1	1	0	20	0
1	45	1.8	80.9	24.97	337.908	72.8352	16.5	6.5	49.4016	0.532606	83.3	7.98	211.7	0.225655	1164.9	0.875969	224.3	0.25	1087.8	0.76	18.06	575.49	0	0	0	90	0	0
1	40	1.84	84.3	25.04	.	67.7287	.	.	58.95	0.635757	38.4	13.76	281.3	0.333255	1113.9	0.845659	234.7	0.22	1085.6	0.81	4.89	1933.59	0	0	0	360	0	0
1	39	1.85	86	25.13	320.452	76.6736	18.3	6.7	42.8616	0.484872	19.1	11.78	279.9	0.304276	1087.9	0.844654	255.8	0.3	1074.2	0.8	31.27	1217.17	0	1	0	480	0	0
1	39	1.88	88.9	25.15	337.951	47.8427	10.6	4.7	50.9615	0.672236	66.3	10.46	197.8	0.265029	1114.3	0.858667	196.6	0.15	1081.2	0.68	9.9	658.51	0	0	0	107	0	0
1	42	1.82	83.4	25.18	289.408	33.3258	8.6	3.4	48.9994	0.520982	103	8.99	203.1	0.27258	1107.3	0.816	229.3	0.22	1093.4	0.82	5.31	1461.4	0	0	0	146	0	0
1	46	1.75	77.1	25.18	411.577	47.9721	9	3.7	38.0896	0.392866	55.1	7.22	255.3	0.275148	1138.3	0.882155	241.9	0.26	1113.8	0.8	23.63	799.62	0	0	0	135	0	0
1	37	1.74	76.3	25.35	335.699	28.3192	6.3	2.8	34.5656	0.577148	33.9	9.62	210.4	0.286792	1123.8	0.880309	221.8	0.21	1098.6	0.8	9.71	670.72	0	0	0	0	2	0
1	44	1.88	89.6	25.35	262.334	52.1597	14.7	6	45.571	0.472149	62.3	8.81	227.7	0.225253	1105.6	0.847273	216.7	0.28	1073.9	0.82	18.57	1834.66	0	0	0	0	1.5	0
1	44	1.77	79.1	25.39	.	62.6527	.	.	59.7384	0.588988	29.1	7.93	206.5	0.236165	1074.5	0.883128	231.1	0.22	1062.9	0.78	24.54	933.35	0	0	0	125	6	0
1	37	1.76	78.2	25.39	.	26.4976	.	.	39.1328	0.662758	72.1	8.91	228.9	0.321893	1205.7	0.887437	258.5	0.29	1105.1	0.86	6.44	1316.12	0	0	0	0	18.2125	0
1	46	1.7	73.7	25.5	397.632	103.805	20.3	7.5	28.7863	0.247473	37.6	6.81	.	.	1120.9	0.75942	209.6	0.2	1094.2	0.85	42.48	2927.35	0	0	12	772.5	0	0
1	44	1.79	81.5	25.58	480.747	38.3273	6.2	2.5	24.2588	0.397371	90.3	7.42	234.8	0.288321	1135.3	0.839272	220.1	0.27	1093.2	0.76	61.21	825.36	0	0	2	270	0	0
1	37	1.86	88.1	25.6	291.256	39.3046	10	4.5	44.4506	0.469722	31.2	7.08	256.9	0.256451	1121.1	0.783044	278.5	0.26	1082.7	0.84	3	748.2	0	0	0	112.5	0	0
1	41	1.89	91	25.61	465.678	43.6756	7.4	2.6	54.3938	0.551875	50.5	9.8	208	0.21669	1096.3	0.841897	248.8	0.23	1065.6	0.85	19.76	1377.3	0	0	0	325	0	0
1	40	1.8	83	25.62	325.371	76.5484	17.8	7.6	57.272	0.82334	39.7	9.92	236.9	0.339619	1103.8	0.874419	243.6	0.29	1098.9	0.78	20.52	1155.38	0	0	0	410	0	0
1	43	1.75	78.1	25.65	382.329	69.7199	14.1	5.1	37.7931	0.415685	51.8	6.15	264.5	0.345141	1129.7	0.920346	287.1	0.31	1126.6	0.89	8.62	980.57	0	0	0	90	0	0
1	44	1.82	84.5	25.65	294.139	51.5751	13.1	5.6	40.881	0.45681	49.3	10.19	239	0.283412	1111.2	0.900589	263.4	0.24	1093.3	0.84	27.28	800.55	0	0	0	225	0	0
1	40	1.75	78.1	25.65	436.612	72.8197	12.8	5.8	32.3084	0.461081	54.2	7.23	299.2	0.39163	1095.1	0.882143	323.2	0.54	1088.9	0.88	7.58	1150.16	0	0	0	521.25	0	0
1	40	1.81	84.1	25.67	359.087	60.1917	12.7	5.6	33.1894	0.43755	69.9	9.12	193.1	0.228758	1175	0.894924	204.2	0.24	1086.6	0.8	28.98	1133.99	0	1	0	360	0	0
1	38	1.9	92.9	25.73	261.685	84.4695	24	9.8	72.7665	0.754432	46.8	10.54	285	0.418568	1210.8	0.880534	281.3	0.33	1106.6	0.75	32.64	2490.74	0	0	0	150	0	0
1	45	1.8	83.4	25.74	.	64.8138	.	.	20.5493	0.323687	50.4	5	268.8	0.24987	1112.5	0.883402	277	0.26	1108.2	0.85	26.36	610.32	0	0	0	40	7.5	0
1	38	1.75	79.1	25.83	337.388	58.1066	13	5.5	68.9237	0.461955	26.7	6.45	260.4	0.367963	1149.6	0.947368	237.9	0.42	1111.6	0.85	19.72	1148.95	0	0	0	280	4.8	0
1	45	1.71	75.9	25.96	322.183	73.2633	17.4	6.5	40.0934	0.497115	14.5	9.4	202.2	0.275384	1124.9	0.95671	254.1	0.29	1108	0.79	37.56	1806.54	0	0	0	450	3	0
1	44	1.88	91.3	25.97	331.686	59.7871	13.6	5.9	40.147	0.352066	73.2	6.9	206.4	0.265169	1164.5	0.933333	232.3	0.27	1124	0.84	10.88	1511.54	0	1	0	0	0	0
1	43	1.7	75	26.1	310.925	54.2359	13.3	4.9	49.489	0.875919	49.9	8.92	215.8	0.238867	1144.1	0.854902	217.1	0.25	1028.7	0.8	17.45	1049.54	0	0	0	240	13.5	0
1	39	1.78	82.7	26.1	.	35.7547	.	.	60.9574	0.596103	22.7	12.28	246.7	0.247988	1110.1	0.861386	237.5	0.21	1024.2	0.84	5.53	752.2	0	0	0	105	2	0
1	41	1.84	88.3	26.22	358.481	47.1186	10	4	29.1046	0.577879	62.6	7.01	192.1	0.245894	1145.8	0.873779	231.5	0.27	1095.9	0.82	15.37	974.96	0	0	0	60	27.6	0
1	46	1.76	81.3	26.25	346.987	39.3802	8.6	3.8	20.9001	0.136203	38.3	2.7	209.4	0.220009	1112.6	0.800483	245.3	0.18	1081	0.81	13.3	1112.58	0	0	0	105	1.5	0
1	41	1.83	87.9	26.25	.	69.1464	.	.	36.1851	0.325088	50.3	7.85	249.8	0.260887	1105.3	0.893478	252.8	0.29	1101.5	0.87	22.97	2217.67	0	0	0	150	0	0
1	45	1.8	85.4	26.36	455.956	61.3291	10.5	3.9	34.9263	0.319386	23.3	6.8	204.1	0.274393	1055.1	0.839371	242.1	0.28	1075.1	0.86	9.26	2256.48	0	0	0	635.63	19.5	0
1	42	1.77	82.7	26.4	309.521	81.0847	19.9	7.8	34.0873	0.374952	41	5.63	202.5	0.17279	1078	0.765273	221.7	0.15	1059.8	0.73	6.92	1623.13	0	0	40	420	18.75	0
1	38	1.85	90.4	26.41	343.228	55.7701	12.3	5.1	37.5642	0.465158	38	10.17	216.6	0.232184	1122.9	0.885025	255.4	0.24	1095.6	0.81	14.02	820.64	0	0	0	405	12	0
1	46	1.74	80	26.42	295.511	21.8676	5.5	2.2	52.8492	0.674191	79.9	9.87	226.9	0.268939	1113.7	0.87239	252.5	0.25	1094.1	0.82	4.82	1845.53	0	0	0	0	0	0
1	38	1.78	83.8	26.45	.	60.8795	.	.	32.336	0.525456	30	6.68	242.4	0.261803	1113.3	0.861946	255.9	0.26	1090.5	0.85	16.8	726.05	0	0	0	277.5	18	0
1	43	1.83	88.7	26.49	.	47.4813	.	.	26.6977	0.231857	22.2	4.88	245.1	0.242431	1138.3	0.830748	245.6	0.21	1088.5	0.77	12.81	1789.9	0	0	0	160	19	0
1	37	1.69	75.2	26.49	366.646	54.0062	11.2	4.8	34.9539	0.342684	42.6	8.87	209.9	0.273425	1148.2	0.792683	230.4	0.24	1110.4	0.82	3.37	1148.96	0	1	0	330	18	0
1	40	1.79	84.9	26.5	325.111	63.93	14.9	5.9	45.0876	0.64469	85.9	7.39	227.6	0.257278	1091.2	0.772727	245.5	0.32	1025.9	0.78	11.09	1347.79	0	1	0	150	0	0
1	46	1.87	92.8	26.54	293.783	59.3112	15.2	5.9	74.2012	0.735773	56.3	10.73	188.9	0.168	1155.5	0.823567	225.1	0.19	1083.2	0.77	11.51	945.35	0	1	0	530	5	0
1	44	1.88	93.9	26.57	453.842	45.2837	7.8	2.9	27.829	0.536108	28.6	7.44	253.8	0.245504	1129.6	0.850542	254.3	0.37	1119.3	0.86	16.53	1347.7	0	0	0	221	0	0
1	46	1.9	95.6	26.62	252.894	49.3093	14.2	6.3	31.0732	0.432507	61.6	8.44	214.7	0.303797	1125.3	0.872801	241.4	0.23	1081.4	0.85	9.66	1391.05	0	0	0	470	0	0
1	47	1.76	82.5	26.63	336.003	43.2441	9.7	4.3	37.5538	0.298761	48.3	8.04	204.5	0.245025	1137.2	0.789062	218.9	0.23	1114.7	0.77	5.61	718.69	0	0	0	165	0	0
1	46	1.72	78.9	26.83	588.113	41.5717	5.6	2.3	31.6419	0.489778	37.8	6.79	189.9	0.185064	1091.8	0.820717	194.2	0.23	1090.4	0.83	7.91	1568.39	0	0	0	0	28	0
1	46	1.76	82.7	26.85	401.514	26.9056	5.2	2	19.4361	0.459237	41.3	4.74	216.5	0.216812	1161.9	0.7504	201.3	0.1	1087.8	0.74	11.72	983.42	0	0	0	15	24.75	0
1	46	1.64	71.8	26.86	334.53	75.5167	17.1	7.1	24.7294	0.212251	52.2	6.47	260.8	0.274886	1101.1	0.949917	246.1	0.36	1125	0.91	26.63	1701.66	0	0	0	210	0	0
1	45	1.75	81.8	26.86	321.024	24.5435	5.7	2.5	55.5399	0.43755	53	10.14	205.9	0.242841	1115.6	0.853846	238	0.24	1097.5	0.81	4.33	953.46	0	0	0	60	37.5	0
1	37	1.89	96.1	26.9	294.874	80.3012	20.7	7.8	69.3858	0.870903	22.5	7.92	238	0.294398	1076	0.778641	227.6	0.33	1042.5	0.78	23.71	1245.9	0	0	0	330	0	0
1	43	1.87	94.1	26.91	292.111	85.5978	22.3	8.3	54.9788	0.714726	34.4	11.71	218.2	0.229713	1093.5	0.814683	203.2	0.19	1067.6	0.75	11.14	1234.87	0	0	0	158	6	0
1	38	1.77	84.3	26.91	272.971	78.5593	21.6	8.4	32.4201	0.421792	36.1	5.89	235.5	0.262554	1137.6	0.801777	265.5	0.39	1133.3	0.81	18.52	2852.71	0	0	3	477.5	0	0
1	39	1.89	95.8	26.96	244.203	38.958	11.6	4.9	24.1521	0.368418	73.7	6.72	244.5	0.317574	1138.7	0.810606	251.4	0.32	1089.5	0.83	14.94	990.47	1	0	0	0	0	0
1	39	1.81	88.5	27.01	392.097	70.3683	14	4.8	25.8955	0.483124	44.5	5.47	227.4	0.196162	1094.6	0.810036	244	0.24	1068.3	0.81	26.49	1490.32	0	0	0	120	0	0
1	44	1.79	86.1	27.02	355.855	28.4935	6.1	2.3	59.9524	0.897074	108	15.38	253.6	0.327327	1085.7	0.91114	286.7	0.33	1124.2	0.85	5.71	912.67	0	0	0	315	0	0
1	41	1.89	96.6	27.04	.	65.223	.	.	62.9746	0.558691	55.6	14.34	203.6	0.263372	1102.5	0.777844	260.6	0.33	1059.5	0.85	41.21	1313.64	1	1	4	335	2.2	0
1	45	1.76	84.2	27.18	425.481	43.9451	7.9	3.5	46.7011	0.49522	58.3	11.02	207.4	0.218633	1163.9	0.888989	194.2	0.19	1065.1	0.78	7.24	891.43	0	0	0	120	0	0
1	38	1.78	85.7	27.2	.	82.5742	.	.	60.0043	0.790903	24.2	9.99	279.4	0.32142	1173.3	0.656958	265.9	0.24	1118.3	0.83	4.52	1083.18	0	1	0	120	0	0
1	39	1.7	78.8	27.27	303.277	58.2654	14.4	5.9	29.5543	0.283168	47.9	8.37	225.4	0.315956	1106.7	0.887823	210.3	0.22	1113	0.83	6.49	1406.15	0	0	0	255	0	0
1	43	1.95	103.2	27.28	380.146	41.8153	8.4	3.6	35.3008	0.420823	77.4	8.37	244	0.254538	1147.2	0.832787	269.9	0.22	1061.7	0.88	15.24	1088.85	0	0	0	120	1.5	0
1	39	1.78	86.7	27.36	.	46.191	.	.	52.1998	0.732345	22.1	11.02	240.1	0.204676	1107.1	0.778116	255.4	0.26	1105.5	0.84	18.91	2205.24	0	0	0	330	0	0
1	46	1.86	94.7	27.37	305.055	36.0515	8.8	3.8	35.1197	0.31296	19.3	6.51	247.9	0.276269	1127.2	0.871395	253	0.19	1077.9	0.85	3.74	1009.74	0	0	0	237.5	0	0
1	44	1.89	97.8	27.38	417.405	55.1346	10.2	4.2	37.6503	0.499156	47.7	10.14	248.5	0.247921	1119	0.858434	273.3	0.3	1097	0.82	33.33	2399.34	0	0	0	0	0	0
1	41	1.92	101.1	27.43	384.391	32.8805	6.5	2.7	44.8924	0.52745	81.8	10.28	241.1	0.342386	1063.5	0.849057	228.5	0.23	1063.8	0.77	4.64	834.21	0	1	0	150	0	0
1	38	1.82	91	27.47	312.901	37.1002	8.9	3.8	40.5178	0.347036	45.8	6.32	230.2	0.276647	1103	0.876742	264.1	0.21	1089.9	0.83	6.58	915.55	0	0	0	210	1.125	0
1	42	1.67	76.7	27.5	291.874	46.1605	11.8	4.9	62.0473	0.617802	20.2	9.49	228.6	0.252818	1151.1	0.885944	263	0.39	1108.9	0.88	6.59	1075.82	0	0	0	120	18	0
1	40	1.78	87.2	27.52	334.414	41.2602	9.3	3.8	38.174	0.373016	42.2	6.84	220.7	0.299416	1124.5	0.858311	220.9	0.26	1116.3	0.77	7.02	1503.45	0	1	0	292.5	4.375	0
1	47	1.81	90.2	27.53	384.8	33.8182	6.8	2.3	20.6805	0.373839	69.4	4.78	235.8	0.341272	1020.5	0.872801	244.5	0.32	1065.5	0.8	4.36	721.54	0	0	0	0	45	0
1	39	1.81	90.4	27.59	.	47.2571	.	.	15.2394	0.493179	27.9	8.36	222.3	0.277473	1163.9	0.908929	241.8	0.25	1126.3	0.84	14.33	716.41	0	0	0	0	2.25	0
1	46	1.87	96.9	27.71	.	68.7142	.	.	33.2688	0.380374	49.9	7.3	238.6	0.261305	1118.9	0.792131	211	0.18	1107	0.82	24.52	393.43	0	0	20	102.5	0	0
1	47	1.8	89.9	27.75	386.62	25.9764	5.1	2	43.2765	0.370499	95.8	9.29	210.2	0.270231	1156	0.893599	219.2	0.24	1094.7	0.77	7.24	998.16	0	0	0	300	2	0
1	39	1.62	72.9	27.78	426.742	35.3171	6.4	2.7	51.0463	0.750562	33.6	8.43	.	.	.	.	285	0.4	1106.1	0.83	14.24	1471.36	1	0	0	120	13.5	0
1	39	1.82	91.7	27.84	445.479	53.111	9.1	4.4	64.1488	0.960132	148	17.84	219.8	0.268906	1133.9	0.837838	227	0.26	1067.9	0.83	8.1	1423.78	0	0	0	105	0	0
1	42	1.81	91.4	27.9	.	61.9934	.	.	43.6805	0.432604	39.1	6.3	255.5	0.275171	1149.6	0.858643	260	0.26	1063.3	0.84	9.34	1167	1	0	0	0	0	0
1	45	1.74	85.3	28.17	314.41	51.9403	12.5	5	39.6907	0.530563	36.6	6.16	183.3	0.281481	1075.6	0.872727	211.7	0.22	1084.9	0.77	6.01	1305.12	0	0	0	120	0	0
1	45	1.82	92.8	28.17	588.206	84.0485	11.3	4.5	26.3994	0.421792	46.4	7.06	211.8	0.313055	1146.4	0.861411	185.9	0.22	1018.9	0.85	12.23	1453.76	0	1	0	65	12.5	0
1	38	1.76	87.3	28.18	.	60.7782	.	.	15.6439	0.326731	17.5	6.69	266.3	0.309735	1090.5	0.831013	302.1	0.37	1096.3	0.87	15.88	1124.73	0	0	0	210	1	0
1	37	1.85	96.5	28.2	340.109	59.828	13.3	5.8	51.7712	0.578025	32.6	10.71	228.6	0.241568	1032.2	0.893602	224.4	0.25	1062.8	0.78	9.72	1518.06	0	0	0	90	0	0
1	46	1.64	76	28.43	369.347	64.8382	13.4	5.7	32.3376	0.28756	33.1	6.95	271.4	0.394848	1103.3	0.871795	276.3	0.39	1084.9	0.84	28.45	1097.75	0	1	0	210	0	0
1	45	1.74	86.2	28.47	372.923	97.5554	20.3	7.5	82.1196	0.636733	89.9	9.08	270.1	0.392563	999.3	0.89022	216.5	0.25	1070.3	0.83	11.24	812.46	1	1	0	360	0	0
1	43	1.76	88.7	28.64	342.045	53.5343	11.9	4.9	33.2674	0.597712	43.5	10.98	228.6	0.230333	1028.3	0.851652	239.2	0.24	1043.3	0.83	10.42	819.16	0	0	0	285	1.5	0
1	46	1.83	95.6	28.7	357.74	36.1716	7.7	3.1	50.3956	0.442934	75.5	6.93	264.2	0.249433	1078.1	0.847097	324.2	0.56	1080.6	0.87	11.56	1616.97	0	0	0	200	0	0
1	38	1.77	90	28.73	300.577	40.0869	10	3.9	62.6461	1.18661	47.9	9.98	225.7	0.23913	1097.2	0.81448	240.5	0.26	1118	0.76	9.95	443.1	0	0	0	326.25	0	0
1	44	1.74	87.7	28.97	336.165	76.0918	16.9	8.2	25.0035	0.356419	44.9	4.72	234.4	0.232414	1101.4	0.871795	213	0.16	1091.3	0.73	20.28	517.33	0	0	0	160	12	0
1	41	1.73	86.7	28.97	.	50.5736	.	.	52.3587	0.550999	51	12.07	284.1	0.333019	1116.9	0.828	296.4	0.38	1096.6	0.85	6.63	1558.12	0	1	0	240	0	0
1	39	1.83	97.2	29.02	300.263	84.8823	21.7	7.4	27.5051	0.335673	37.8	6.65	220.7	0.231579	1130.1	0.846524	243.4	0.2	1130.9	0.77	25.53	1840.93	0	0	0	150	7.5	0
1	47	1.8	94.3	29.1	402.795	65.641	12.6	4.9	42.4397	0.411905	58.9	8.29	208.8	0.259985	1074.3	0.791826	265.1	0.28	1105.6	0.82	8.8	677.66	0	0	0	270	0	0
1	44	1.8	94.9	29.29	351.832	38.2207	8.2	3.4	20.8363	0.27067	19.3	4.94	212.6	0.170521	1168.2	0.844461	229.1	0.21	1113.8	0.79	7.39	956.92	0	0	0	150	19.6	0
1	38	1.81	96.8	29.55	416.642	25.684	4.7	2.1	28.2659	0.334707	58	5.8	283.5	0.393357	1142.7	0.833708	297.4	0.39	1073.5	0.83	6.93	1100.14	.	0	.	330	11	0
1	44	1.78	93.4	29.64	.	33.5227	.	.	25.0649	0.275447	69	6.26	196.7	0.167003	1170.2	0.849962	.	.	.	.	2.92	2512.46	0	0	0	490	0	0
1	39	1.82	98.2	29.65	447.802	82.2991	14.3	5.9	39.7414	0.753208	39.3	10.01	261.1	0.21383	1081	0.866904	259.6	0.24	1056.2	0.78	24.83	1547.24	0	0	0	270	0	0
1	41	1.78	94	29.67	414.253	114.417	21.5	8.7	33.5703	0.410645	70.7	5.91	209.4	0.390805	1169.8	0.902778	217	0.28	1097	0.83	130.72	2900.37	0	0	0	240	18.9	0
1	40	1.81	96.7	29.68	622.74	87.1106	11.1	4.5	28.2796	0.219812	11.4	4.55	216.7	0.333512	1104.3	0.897596	201.8	0.21	1046.7	0.8	21.24	1568.5	0	0	0	60	30	0
1	41	1.74	90	29.73	305.229	46.9904	11.6	4.6	36.8679	0.502606	39.6	10.14	213.7	0.236679	1059.9	0.857241	229.9	0.21	1029.2	0.8	19	1332.36	0	0	0	210	10	0
1	37	1.69	85.2	29.83	469.389	59.953	9.9	4.5	35.2302	0.459577	104	6.54	239	0.275451	1141.9	0.8837	263	0.29	1139.8	0.82	15.99	1602.67	0	0	0	60	11	0
1	46	1.83	100	29.86	358.812	56.914	12.1	4.8	24.2222	0.167447	81.2	2.92	251.1	0.335565	1046.9	0.889443	237.5	0.27	1128.4	0.75	19.17	1555.44	0	0	0	285	0	0
1	44	1.84	101.5	29.98	411.92	49.7602	9.3	3.7	34.5349	0.405267	48.9	7.42	220.1	0.286426	1191.6	0.882876	255.1	0.28	1087.1	0.83	7.42	1661.44	0	0	0	0	0	0
1	44	1.67	83.8	30.05	406.829	29.8024	5.6	2.3	33.522	0.537179	68.5	3.63	233.9	0.256883	1144	0.90985	246.4	0.34	1129.4	0.85	5.95	1030.82	0	0	0	150	16	0
1	44	1.86	103.4	30.05	531.344	28.2488	4.2	1.7	41.2366	0.456859	63.5	8.65	212.7	0.30534	1152.3	0.892857	258.6	0.36	1123.5	0.88	6.28	1836.38	0	0	0	135	8.75	0
1	43	1.8	97.6	30.12	.	37.9256	.	.	29.6869	0.241785	56.7	5.75	249.2	0.319471	1114.5	0.807175	253.8	0.26	1101.9	0.9	7.97	2139.02	0	0	0	300	0	0
1	43	1.75	92.3	30.14	339.142	59.3862	13.3	5.3	45.6136	0.336834	79.3	6.61	283.5	0.352864	1109.7	0.829016	299.1	0.34	1113.9	0.83	7.38	1165.69	0	1	0	285	17	0
1	45	1.76	93.5	30.18	388.234	55.7502	11	4.7	26.6575	0.26464	73.1	5.79	217.6	0.228041	1140	0.779661	224	0.2	1104.2	0.75	16.64	2035.89	0	0	0	375	20	0
1	45	1.84	102.2	30.19	358.093	45.1616	9.6	4	31.7642	0.225497	47.2	5.8	207.4	0.189243	1138.5	0.840556	244	0.24	1011.5	0.83	5.44	1702.44	0	0	0	60	38.75	0
1	42	1.78	96.1	30.33	636.979	15.5475	1.9	0.7	33.8716	0.437841	40	5.39	245.8	0.237136	1114.4	0.815047	223.2	0.2	1079.5	0.73	10.75	1200.28	0	0	0	30	13	0
1	37	1.7	87.7	30.35	271.248	70.3759	19.4	7.6	39.7594	0.496677	35.8	6.91	268.1	0.261647	1098.9	0.797745	270.4	0.33	1104.6	0.84	31.25	864.46	0	0	0	191	0	0
1	44	1.67	84.8	30.41	410.209	39.6503	7.4	3.1	48.8853	0.537227	29.4	7.2	219.9	0.198503	1094.9	0.852321	259.7	0.27	1089.5	0.8	5.91	1639.97	0	0	0	20	12	0
1	39	1.77	95.4	30.45	279.573	66.8706	17.9	7.2	31.3559	0.498135	82.9	8.99	254.2	0.386161	1149.7	0.879554	261.5	0.37	1082.8	0.88	18.6	1367.19	0	0	0	180	6.5	0
1	41	1.77	96	30.64	334.612	35.3467	8	3.2	36.7702	0.56429	39.2	7.26	198.1	0.290123	1094	0.877133	185.4	0.18	1128.5	0.8	17.29	1742.7	0	0	0	94	0	0
1	39	1.8	99.3	30.65	365.6	34.4735	7.2	3	23.1553	0.299437	72.2	5.06	244.4	0.262585	1116.1	0.889769	229.7	0.26	1114.3	0.83	8.79	2073.02	0	0	0	120	7	0
1	46	1.81	100.6	30.71	361.891	57.686	12.2	5	28.0246	0.150812	67.8	6.81	233.9	0.275663	1131.7	0.869531	224.6	0.3	1073.7	0.82	83.53	1657.18	0	0	5	120	5	0
1	42	1.73	91.9	30.71	383.878	97.1091	19.6	7.6	39.8268	0.388798	31.4	7.09	219	0.25107	1112.8	0.881172	228.7	0.21	1066.6	0.79	27.1	2409.42	0	0	0	180	2.5	0
1	43	1.8	99.9	30.83	393.288	55.4074	10.9	4.3	51.0371	0.472635	62.9	13.17	235.4	0.19265	1071.7	0.794099	217.1	0.17	1074.3	0.75	15.32	811.88	0	0	0	240	28	0
1	42	1.8	100.1	30.9	503.525	72.6565	11.3	4.6	27.8744	0.326731	65.9	7.08	225.7	0.254854	1159	0.865385	218.3	0.25	1119.3	0.75	34.03	1947.53	0	0	0	105	6.375	0
1	44	1.71	90.6	30.98	510.97	46.6297	7.1	2.9	58.5745	0.422326	48.7	8.46	216.7	0.251613	1070.6	0.912548	225.3	0.23	1085.6	0.77	12.25	1033.04	0	0	0	45	52.5	0
1	42	1.89	112.4	31.47	404.635	57.266	10.9	4.7	49.297	0.313057	35.3	7.59	271.2	0.347113	1119.4	0.81402	292.4	0.31	1061	0.81	14.99	1648.89	0	0	0	90	11.25	0
1	42	1.76	98.1	31.67	377.966	40.6023	8.2	3.3	34.5824	0.225111	44.8	8.03	220.4	0.319407	1010.8	0.907563	234.3	0.3	1072.3	0.82	5.36	1065.25	1	0	0	75	8	0
1	47	1.77	99.1	31.81	428.041	64.8868	11.8	4.6	29.0848	0.573154	50.7	6.31	256.3	0.380232	1100.1	0.914741	284.7	0.34	1110.9	0.87	36.28	2852.3	1	0	0	120	0	0
1	47	1.77	99.7	31.82	.	63.5915	.	.	26.0604	0.356806	60.9	6.69	191.3	0.252219	1113.2	0.835986	213.5	0.23	1106.8	0.82	16.25	752.23	0	0	0	90	4.375	0
1	46	1.71	94.4	32.28	295.991	26.8705	6.8	2.7	33.9374	0.337172	51.7	9.72	234.7	0.223256	1026.5	0.811881	234.2	0.17	1057.1	0.78	15	1664.97	0	0	0	105	21	0
1	45	1.71	94.5	32.32	.	53.0109	.	.	26.7973	0.307792	32.2	3.77	233	0.171078	1080.5	0.886643	239.7	0.24	1087.2	0.82	4.25	774	0	0	0	60	13.5	0
1	44	1.81	106.4	32.48	.	36.7133	.	.	32.4874	0.314265	50.2	8.11	212.9	0.220793	1141	0.839203	224.2	0.17	1104	0.77	8.14	2817.98	1	0	0	0	11	0
1	43	1.79	105.5	32.93	470.495	38.1006	6.2	2.8	30.8667	0.304894	60.4	7.1	261.6	0.297468	1100.6	0.89856	254.4	0.32	1096.7	0.82	16.36	1013.14	0	0	0	195	0	0
1	41	1.74	99.7	33.12	327.193	55.4192	12.8	5.2	16.5081	0.640638	50.1	6.21	229.5	0.315747	1119.5	0.896093	253.7	0.27	1100	0.83	12.4	2438.07	0	0	0	315	0	0
1	45	1.83	112.2	33.5	314.173	32.3408	7.8	3	32.9753	0.34133	43	5.62	186.7	0.271012	1150.6	0.869376	194.6	0.23	1108.7	0.78	7.43	1575.88	1	1	0	225	0	0
1	43	1.79	107.3	33.68	321.104	45.5256	10.7	4.2	23.29	0.353856	61.5	6.67	221.2	0.333742	1099.2	0.903084	240.7	0.3	1071.2	0.83	10.85	1254.42	0	0	0	2211	0	0
1	44	1.75	102.7	33.73	323.468	26.4043	6.2	2.3	39.2758	0.664956	32.2	9.25	216.4	0.17018	1062.7	0.786199	269.2	0.34	1068.6	0.86	14.76	1457.96	0	0	0	263.75	0	0
1	37	1.74	101.6	33.75	398.252	59.7265	11.5	4.8	55.8434	0.636782	38.2	12.6	243.9	0.2976	1124.1	0.893688	242.4	0.3	1085.7	0.84	23.4	695.91	0	0	0	135	0.9375	0
1	45	1.83	114.7	34.25	435.758	32.9278	5.8	2.3	22.9547	0.395869	41.6	6.85	258.3	0.246893	1128.2	0.85188	267.8	0.31	1070.8	0.79	6.38	572.1	0	0	0	45	18	0
1	44	1.77	108.1	34.5	268.968	81.7833	22.8	8.9	36.9053	0.395772	81.2	9.23	237.6	0.233365	1119.6	0.863673	242.8	0.3	1074.4	0.87	11.04	977.09	0	1	0	360	0	0
1	45	1.74	103.9	34.52	348.832	60.3768	13.1	5.6	37.292	0.333981	43.6	8.43	195.4	0.286163	1119.2	0.930663	208.2	0.19	1088.6	0.83	29.86	1804.99	0	0	0	750	30	0
1	38	1.8	112.8	34.81	323.219	46.5239	10.8	4.6	71.7895	0.490361	72.2	10.4	211.9	0.256912	1084.9	0.889313	215.2	0.29	1077.6	0.82	13.33	1417.74	0	1	0	40	15	0
1	42	1.79	111.9	35.12	450.725	45.7906	7.9	3	46.099	0.327891	75.1	9.35	253.6	0.327549	1111.4	0.802207	209	0.23	1002.2	0.77	2.88	1173.49	0	0	0	240	4.675	0
1	38	1.85	120.5	35.4	386.642	96.7957	19.2	8.2	33.0441	0.520106	24.7	5.13	195.2	0.230403	1034.6	0.845514	223.1	0.21	1124.3	0.8	90.69	1528.01	0	0	0	180	9	0
1	39	1.75	109.8	35.85	357.279	30.2576	6.4	2.8	39.954	0.401343	46.8	5.15	272.3	0.383956	1121.9	0.911859	278.3	0.37	1089.4	0.81	1.3	417.5	0	0	0	720	0	0
1	46	1.8	116.6	35.99	270.102	41.6663	11.4	4.9	25.2236	0.246943	155	7.25	205.4	0.218201	1093.7	0.851209	245.4	0.22	1115.8	0.81	4.64	877.27	0	0	0	120	10.5	0
1	39	1.76	112.7	36.38	.	40.7482	.	.	54.0697	0.348052	37.3	6.1	241.8	0.36883	1149.8	0.899866	248	0.34	1101.6	0.8	10.68	975.62	0	0	0	450	0	0
1	42	1.76	113.9	36.77	.	28.5485	.	.	58.6781	0.485212	49.7	8.91	163.4	0.200221	1148.2	0.824487	176.6	0.24	1110.6	0.71	4.57	487.96	0	0	0	30	0	0
1	38	1.82	124.1	37.47	275.942	49.5133	13.3	5.5	38.7744	0.274289	82.2	7.46	221.2	0.211823	1071.1	0.875622	180.5	0.22	1038.4	0.81	26.72	3120.43	0	0	0	90	0	0
1	44	1.79	120.1	37.48	324.035	46.4611	11	3.8	36.6642	0.297312	36.8	6.17	194.3	0.241466	1114.3	0.788708	228.1	0.26	1077.2	0.77	12.47	678.36	0	0	0	60	0	0
